# Supplementary material for: Denouncing the use of field-specific effect size distributions to inform magnitude
Source: PeerJ. 2021 Jun 14;9:e11383. doi: 10.7717/peerj.11383 (PMC8210805; doi:10.7717/peerj.11383)
Supplement: Supplemental Information 1 — Articles are coded on the basis of: (1) Directly interpretational, use the proposed benchmark values from a primary article. (2) Conceptually interpretational, use the idea but different benchmark values from a primary article. (3) Methodological/theoretical, articles of a methodological or theoretical nature. (4) Multiple methods, use more than one set of benchmark values that include those from a primary article. (5) Irrelevant, cite a primary article for a reason unrelated to the interpretation of effect sizes. (6) Inaccessible, articles that could not be accessed through Google Scholar. [file peerj-09-11383-s001.zip]

Archive with 2 entries (2 files):
- Supplemental Data S1.xlsx
- __MACOSX/._Supplemental Data S1.xlsx
