# Supplementary material for: Denouncing the use of field-specific effect size distributions to inform magnitude
Source: PeerJ. 2021 Jun 14;9:e11383. doi: 10.7717/peerj.11383 (PMC8210805; doi:10.7717/peerj.11383)
Supplement: Supplemental Information 1 — Articles are coded on the basis of: (1) Directly interpretational, use the proposed benchmark values from a primary article. (2) Conceptually interpretational, use the idea but different benchmark values from a primary article. (3) Methodological/theoretical, articles of a methodological or theoretical nature. (4) Multiple methods, use more than one set of benchmark values that include those from a primary article. (5) Irrelevant, cite a primary article for a reason unrelated to the interpretation of effect sizes. (6) Inaccessible, articles that could not be accessed through Google Scholar. [file peerj-09-11383-s001.zip › Supplemental Data S1.xlsx]

## Sheet: Hemphill (2003)
Year	Journal	Article DOI	Article Title and First Author (DOI not available)	Field (if not in psychology)	Directly Interpretational	Conceptually Interpretational	Methodological / Theoretical	Multiple Methods?	Irrelevant	Inaccessible	Other Comments
2004	Journal of Abnormal Psychology	DOI: 10.1037/0021-843X.113.3.416	Psychopathy and Comorbidity in a Young Offender Sample: Taking a Closer Look at Psychopathy's Potential Importance Over Disruptive Behaviour Disorders (Salekin, R. T.)		1			1
2004	Journal of Clinical Child and Adolescent Psycholoy	DOI: 10.1207/s15374424jccp3304_8	Psychopathy in Youth and Intelligence: An Investigation of Cleckley's Hypothesis (Salekin, R. T.)		1
2004	Journal of Clinical Child and Adolescent Psycholoy		The Utility of Measures of Child and Adolescent Anxiety: A Meta-Analytic Review of the Revised Children's Manifest Anxiety Scale, the State-Trait Anxiety Inventory for Children, and the Child Behaviour Checklist (Laura D. Seligman)		1
2004	Journal of Personality Disorders	DOI: 10.1521/pedi.18.4.320.40344	What's in a (Neutral) Face? Personality Disorders, Attachment Styles, and the Appraisal of Ambiguous Social Cues (Meyer, B.)		1
2004	Criminal Justice and Behaviour	https://doi.org/10.1177%2F0093854803261326	Some Misconceptions About the HARE PCL-R and Risk Assessment (JF Hemphill)		1
2004	Intelligence	https://doi.org/10.1016/j.intell.2004.02.001	Measuring cognitive ability with the overclaiming technique (Paulhus, D. L.)		1			1
2004	Journal for the Theory of Social Behaviour	https://doi-org.ezproxy.library.yorku.ca/10.1111/j.1468-5914.2004.00235.x	Cognition and Emotion? The Dead End in Self-Esteem Research (Scheff, T.J.)		1			1
2004	Journal of Personality Assessment	DOI: 10.1207/s15327752jpa8303_09	Rorschach Assessment of Changes Following Psychotherapy (Gronnerod, C.)		1
2004		https://doi.org/10.1177%2F109821400402500408	Making Statistics More Meaningful for Policy Research and Program Evaluation (May, H.)	American Journal of Evaluation						1
2004	Journal of Personality Assessment	DOI: 10.1207/s15327752jpa8303_13	Monitoring Psychotherapy With Performance-Based Measures of Personality Functioning (Weiner, I. B.)		1
2004	The Leadership Quarterly	DOI: 10.1016/j.leaqua.2009.10.012	Propensity for self-development of leadership attributes: Understanding, predicting, and supporting performance of leader self-development (Boyce, L. A.)		1
2004		https://doi.org/10.1002/j.2333-8504.2004.tb01968.x	Multiple Personality Domains in Relation to Occupational Choice and Performance Among Established Teachers (Emmerich, W.)	Research and Development	1
2005	Personality and Social Psychology Review	https://doi.org/10.1207%2Fs15327957pspr0902_3	Teacher Expectations and Self-Fulfilling Prophecies: Knowns and Unknowns, Resolved and Unresolved Controversies (Jussim, L.)		1
2005	Law and Human Behaviour	DOI:10.1007/s10979-005-6832-7	Comparing Effect Sizes in Follow-Up Studies: ROC Area, Cohen's d, and r (Rice, M. E.)				1
2005	Creativity Research Journal	https://doi.org/10.1207/s15326934crj1701_4	Reliability, Validity, and Factor Structure of the Creative Achievement Questionnaire (Carson, S. H.)		1
2005	Journal of Personality	https://doi.org/10.1111/j.1467-6494.2005.00330.x	Sources of Openness/Intellect: Cognitive and Neuropsychological Correlates of the Fifth Factor of Personality (DeYoung, C. G.)		1
2005	Journal of Abnormal Child Psychology	DOI:10.1007/s10802-005-5726-Y	Adolescent Psychopathy and Personality Theory--the Interpersonal Circumplex: Expanding Evidence of a Nomological Net (Salekin, R. T.)		1
2005	Journal of Adolescence	https://doi.org/10.1016/j.adolescence.2004.08.003	Effects of a small-scale, very short-term service-learning experience on college students (Reed, V. A.)		1			1
2005		https://doi.org/10.1016/j.ajodo.2004.06.033	The influence of a structured telephone call on orthodontic pain and anxiety (Bartlett, B. W.)	American Journal of Orthodontics and Dentofacial Orthopedics	1
2005	European Journal of Psychological Assessment	https://doi.org/10.1027/1015-5759.21.1.56	The Short-EMBU in Australia, Spain, and Venezuela (Arrindell, W. A.)		1			1
2005	Journal of Personality Assessment	https://doi.org/10.1207/s15327752jpa8501_03	Reliability and Validity of Rorschach Aggression Variables With a Sample of Adjudicated Adolescents (Liebman, S. J.)		1
2005	Individual Differences Research		You Drink, I Drink: Alcohol Consumption, Social Context and Personality. (Peterson, J. B.)							1	The library doesn't have this article online (DOI is missing)
2005	Personality and Individual Differences	https://doi.org/10.1016/j.paid.2004.05.010	Attentional biases and memory distortions in self-enhancers (Djikic, M.)		1
2005	U.S. Army Research Institute for the Behavioral and Social Sciences		Understanding, Predicting, and Supporting Leader Self-Development (Boyce, L. A.)		1			1
2005	Journal of Attention Disorders	https://doi.org/10.1177/1087054705279298	Validation of Three Dimensions of Childhood Psychopathology in Young Clinic-Referred Boys (Loney, J.)		1
2006	Journal of Personality and Social Psychology	https://doi.org/10.1037/0022-3514.90.5.862	Personality in its natural habitat: Manifestations and implicit folk theories of personality in daily life. (Mehl, M. R.)		1			1
2006	Psychological Methods	https://doi.org/10.1037/1082-989X.11.4.386	When effect sizes disagree: The case of r and d. (McGrath, R. E.)				1
2006	Structural Equation Modeling	https://doi.org/10.1207/s15328007sem1301_5	Correlates of the Rosenberg Self-Esteem Scale Method Effects (Quilty, L. C.)		1
2006	Psychotherapy Research	https://doi.org/10.1080/10503300600591288	Reliability and validity of the Social Cognition and Object Relations Scale in clinical use (Peters, E. J.)		1			1
2006	Journal of Personality	https://doi.org/10.1111/j.1467-6494.2006.00402.x	Self‐Liking and Self‐Competence Separate Self‐Evaluation From Self‐Deception: Associations With Personality, Ability, and Achievement (Mar, R. A.)		1
2006			Genetic and Environmental Influences on the Traditional Moral Values Triad--Authoritarianism, Conservatism, and Religiousness--as Assessed by Quantitative Behavior Genetic Methods (Koenig, L. B.)							1	The library doesn't have this online (DOI is missing)
2006	Journal of Research in Personality	https://doi.org/10.1016/j.jrp.2005.04.001	Personality in relation to occupational outcomes among established teachers (Emmerich, W.)		1			1
2006	Psychology and Education		Entranced By The Night-Sky: Psychological Absorption and Noctcaelador (Kelly, W. E.)		1
2006			Pursuit of leisure reading and interest in watching the night-sky: Relationship between reading for pleasure and noctcaelador (Kelly, W. E.)	Reading Improvement	1
2006	Counseling & Clinical Psychology Journal		Watching the Night-Sky and Seeing Things that Aren't There: Relationships Among Noctcaelador, Dissociative Experiences, and Hallucination-Proneness in a Non-Clinical Sample. (Kelly, W. E.)							1	The library doesn't have ths article (DOI is missing)
2007	Perspectives on Psychological Science	https://doi.org/10.1111/j.1745-6916.2007.00047.x	The Power of Personality: The Comparative Validity of Personality Traits, Socioeconomic Status, and Cognitive Ability for Predicting Important Life Outcomes (Roberts, B. W.)		1			1
2007	Intelligence	https://doi.org/10.1016/j.intell.2006.09.004	Intelligence and socioeconomic success: A meta-analytic review of longitudinal research (Strenze, T.)		1
2007	Clinical Psychology Review	https://doi.org/10.1016/j.cpr.2006.12.003	Social anxiety spectrum and diminished positive experiences: Theoretical synthesis and meta-analysis (Kashdan, T. B.)		1			1
2007	The Americal Journal of Psychiatry	DOI: 10.1176/appi.ajp.164.6.936	Therapist Affect Focus and Patient Outcomes in Psychodynamic Psychotherapy: A Meta-Analysis (Diener, M. J.)		1			1
2007		https://doi.org/10.1111/j.1460-2466.2007.00360.x	The Relationship Between the Perceived and Actual Effectiveness of Persuasive Messages: A Meta-Analysis With Implications for Formative Campaign Research (Dillard, J. P.)	Journal of Communication	1
2007	Psychology of Music	https://doi.org/10.1177/0305735607070382	The content and validity of music-genre stereotypes among college students (Rentfrow, P. J.)		1			1
2007	Quality of Life Research	DOI 10.1007/s11136-006-9149-1	Psychological acceptance and quality of life in the elderly (Butler, J.)		1
2007	Personality and Individual Differences	https://doi.org/10.1016/j.paid.2006.11.015	Psychometric properties of the Emotion Awareness Questionnaire for children (Rieffe, C.)		1
2007	Social Issues and Policy Review	https://doi.org/10.1111/j.1751-2409.2007.00003.x	Public Policy and the Effects of Media Violence on Children (Gentile, D. A.)		1			1
2007	Journal of Social Issues	https://doi.org/10.1111/j.1540-4560.2007.00508.x	The Impact of the Madrid Bombing on Personal Emotions, Emotional Atmosphere and Emotional Climate (Conejero, S.)		1
2007	Criminal Justice and Behaviour	https://doi.org/10.1177/0093854807307025	Influencing the “People Who Count”: Some Perspectives on the Reporting of Meta-Analytic Results for Prediction and Treatment Outcomes With Offenders (Gendreau, P.)		1
2007	International Journal of Testing	https://doi.org/10.1080/15305050701438033	The Rorschach Perceptual-Thinking Index (PTI): An Examination of Reliability, Validity, and Diagnostic Efficiency (Hilsenroth, M. J.)		1			1
2007	The Psychopath: Theory, Research, and Practice		The Influence of Psychopathic Traits on Response to Treatment (Thornton, D.)							1	The library doesn't have this article online (DOI is missing)
2007	Methodology	https://doi.org/10.1027/1614-2241.3.2.47	Classification Accuracy of Neural Networks vs. Discriminant Analysis, Logistic Regression, and Classification and Regression Trees (Finch, H.)		1			1
2007	Journal of Clinical Psychology	https://doi.org/10.1002/jclp.20352	Interpreting the magnitude of the placebo effect: Mountain or molehill? (Hunsley, J.)		1			1
2007	Psychological Assessment	https://doi.org/10.1037/1040-3590.19.3.269	Retrospective Ratings of ADHD Symptoms Made at Young Adulthood by Clinic-Referred Boys With ADHD-Related Problems, Their Brothers Without ADHD, and Control Participants (Loney, J.)		1
2007		https://doi.org/10.1016/j.edurev.2006.08.002	Measuring the relationship between scores on two questionnaires (Richardson, J.)	Educational Research Review			1
2007	Journal of Adolescence		Development of a measure of personal responsibility for adolescents (Mergler, A. G.)		1
2008	Political Psychology	https://doi.org/10.1111/j.1467-9221.2008.00668.x	The Secret Lives of Liberals and Conservatives: Personality Profiles, Interaction Styles, and the Things They Leave Behind (Carney, D. R.)		1			1
2008	Perspectives on Psychological Science	https://doi.org/10.1111/j.1745-6924.2008.00084.x	A Theory of the Emergence, Persistence, and Expression of Geographic Variation in Psychological Characteristics (Rentfrow, P. J.)		1
2008	Journal of Personality and Social Psychology	https://doi.org/10.1037/a0013314	Knowing me, knowing you: The accuracy and unique predictive validity of self-ratings and other-ratings of daily behaviour (Vazire, S.)		1			1
2008	Journal of Research in Personality	https://doi.org/10.1016/j.jrp.2008.06.007	Portrait of a narcissist: Manifestations of narcisissm in physical appearance (Vazire, S.)		1
2008		DOI:10.1007/s11205-007-9229-9	Burnout and Wellbeing: Testing the Copenhagen Burnout Inventory in New Zealand Teachers (Milfont, T. L.)	Social Indicators Research	1			1
2008	Journal of Sleep Research	https://doi.org/10.1111/j.1365-2869.2008.00677.x	Chronic sleep reduction, functioning at school and school achievement in preadolescents (Meijer, A.)		1
2008	Interamerican Journal of Psychology		Testing Zimbardo Time Perspective Inventory in a Brazilian Sample (Milfont, T. L.)		1			1
2008	Psychotherapy: Theory, Research, Practice, Training	https://doi.org/10.1037/a0014333	Influence of social support on success of therapeutic interventions: A meta-analytic review (Roehrle, B.)		1
2008	The Journal of Nervous and Mental Disease	doi: 10.1097/NMD.0b013e31817cf6d0	Patient Ratings of Psychodynamic Psychotherapy Session Activities and Their Relation to Outcome (DeFife, J.)		1			1
2008	Ageing and Society	https://doi.org/10.1017/S0144686X08007423	Determinants of older and younger workers' job satisfaction and organisational commitment in the contrasting labour markets of Belgium and Sweden (Claes, R.)		1			1
2008	Archives of Clinical Neuropsychology	https://doi.org/10.1016/j.acn.2007.10.006	Using a clinically aggressive sample to examine the association between impulsivity, executive functioning, and verbal learning and memory (Kockler, T. R.)		1			1
2008	Measurement: Interdisciplinary Research and Perspectives	https://doi.org/10.1080/15366360802035521	The Consequence of Sustaining a Pathology: Scientific Stagnation -- a Commentary on a Target Article "Is Psychometrics a Psychological Science?" by Joel Mitchell (Barrett, P.)				1
2008	Psychologia	https://doi.org/10.2117/psysoc.2008.214	Interdependent self-construal, competitive attitudes, culture and emotional reactions on sadness (Fernandez, I.)		1
2008	Military Psychology	https://doi.org/10.1080/08995600802345220	Technology as a Tool for Leadership Development: Effectiveness of Automated Web-Based Systems in Facilitating Tacit Knowledge Acquisition (Boyce, L. A.)		1			1
2008	Scandinavian Journal of Psychology	https://doi.org/10.1111/j.1467-9450.2007.00623.x	Persistent effects of subliminal stimulation: Sex differences and the effectiveness of debriefing (Birgerard, A.)						1		They only used Hemphill's paper for comparison with published research and mentioned what he did and the range of correlations that he interpreted as small, medium, and large.
2008	Psychology and Education - An Interdisciplinary Journal		Let the stars be your guide through troubled times?: The relationship between noctcaelador and coping (Kelly, W. E.)		1
2009	Journal of Personality Assessment	DOI:10.1080/00223890802484381	The Toronto Empathy Questionnaire: Scale development and initial validation of a factor-analytic solution to multiple empathy measures (Spreng, N. R.)		1
2009	Journal of Vocational Behaviour	https://doi.org/10.1016/j.jvb.2009.03.002	Antecedents and consequences of retirement planning and decision-making: A meta-analysis and model (Topa, G.)		1
2009	Journal of Cognitive Neuroscience	https://doi.org/10.1162/jocn.2009.21051	The Angry Brain: Neural Correlates of Anger, Angry Rumination, and Aggressive Personality (Denson, T. F.)						1		They just mentioned that most effect sizes in psychology are in the small-to-moderate range according to Hemphill.
2009	Journal of Personality and Social Psychology	https://doi.org/10.1037/a0016615	Intellect as distinct from openness: Differences revealed by fMRI of working memory (DeYoung, C. G.)		1			1
2009	Journal of Research in Personality	https://doi.org/10.1016/j.jrp.2009.01.006	Personality and language use in self-narratives (Hirsh, J. B.)		1
2009	Child Development	https://doi.org/10.1111/j.1467-8624.2009.01360.x	The Effects of Changes in Racial Identity and Self-Esteem on Changes in African American Adolescents' Mental Health (Mandara, J.)		1
2009		DOI 10.1007/s10669-008-9192-2	The effects of social desirability on self-reported environmental attitudes and ecological behaviour (Milfont, T. L.)	The Environmentalist	1			1
2009	Journal of Personality	https://doi.org/10.1111/j.1467-6494.2009.00575.x	Metatraits of the Big Five Differentially Predict Engagement and Restraint of Behaviour (Hirsh, J. B.)		1			1
2009	Personality and Individual Differences	https://doi.org/10.1016/j.paid.2008.12.007	Personality and ability predictors of the "Consequences" Test of divergent thinking in a large non-student sample (Furmham, A.)						1		They cited Hemphill as part of the review of literature.
2009	Clinical Psychology & Psychotherapy	https://doi.org/10.1002/cpp.596	Attachment and interpersonal distress: examining the relationship between attachment styles and interpersonal problems in a clinical population (Haggerty, G.)		1			1
2009	Journal of Personality Assessment	https://doi.org/10.1080/00223890902794309	Rorschach Variables and Big Five Scales as Predictors of Military Training Completion: A Replication Study of the Selection of Candidates to the Naval Special Forces in Norway (Hatmann, E.)		1
2009	Youth Violence and Juvenile Justice	https://doi.org/10.1177/1541204009333832	Child and Adolescent Psychopathy: Like a Painting by Monet (Salekin, R. T.)						1		They cited Hemphill as part of the review of literature on psychopathy and antisocial outcomes.
2009	Interamerican Journal of Psychology		A Capital Sin: Dispositional Envy and its Relations to Wellbeing (Milfont, T. L.)		1
2009	Journal of Personality Assessment	https://doi.org/10.1080/00223890903230931	The Rorschach Texture Response: A Construct Validation Study Using Attachment Theory (Cassella, M. J.)		1			1
2009	Psychotherapy: Theory, Research, Practice, Training	https://doi.org/10.1037/a0017947	Preliminary relationships between adherence and outcome in dynamic deconstructive psychotherapy (Goldman, G. A.)		1			1
2009	Social and Personality Psychology Compass	https://doi.org/10.1111/j.1751-9004.2009.00204.x	How Should We Study Generational 'Changes' -- Or Should We? A Crritical Examination of the Evidence for 'Generation Me' (Donnellan, M. B.)		1			1
2009			Electricity Conservation in Context: A Mixed Methods Study of Residential Conservation Behavour During an Electricity Shortage in New Zealand (Blackwell, Sally)							1	I can't find the article in the library (DOI is missing)
2009	Organizational Research Methods	doi:10.1177/1094428109333339	Customer-Centric Science: Reporting Significant Research Results With Rigor, Relevance, and Practical Impact in Mind (Aguinis, H.)				1
2010	Psychological Science	https://doi.org/10.1177/0956797610370159	Testing Predictions From Personality Neuroscience: Brain Structure and the Big Five (DeYoung, C. G.)		1
2010	Cognition	https://doi.org/10.1016/j.cognition.2010.05.011	Implicit learning as an ability (Kaufman, S. B.)		1
2010	Perspectives on Psychological Science	https://doi.org/10.1177/1745691609356789	Rethinking "Generation Me": A Study of Cohort Effects from 1976-2006 (Trzesniewski, K. H.)		1			1
2010	European Journal of Personality	https://doi.org/10.1002/per.754	Circadian preferences and personality traits: A meta-analysis (Tsaousis, I.)		1
2010	Psychological Bulletin	https://doi.org/10.1037/a0018718	Much ado about something: Violent video game effects and a school of red herring: Reply to Ferguson and Kilburn(2010) (Bushman, B. J.)		1			1
2010	Journal of Applied Developmental Psychology	https://doi.org/10.1016/j.appdev.2009.12.001	Collegiate purpose orientations and well-being in early and middle adulthood (Hill, P. L.)		1			1
2010		doi: 10.1097/ACM.0b013e3181cece3d	The Predictive Validity of Three Versions of the MCAT in Relation to Performance in Medical School, Residency, and Licensing Examinations: A Longitudinal Study of 36 Classes of Jefferson Medical College (Callahan, Clara)	Academic Medicine	1
2010	The Gerontologist	doi:10.1093/geront/gnq054	Self-Report Measure of Financial Exploitation of Older Adults (Conrad, K. J.)		1			1
2010	Journal of Occupational and Organizational Psychology	https://doi.org/10.1348/096317909X478548	Gender ratio, societal culture, and male and female leadership (Emmerick, H.)							1	I can't find where they cited Hemphill iin the article even though Hemphill was on the reference section. I'm guessing that they used Hemphill's direct numbers to interpret their results because they interpreted r > .25 to be moderate or strong on the results section.
2010	Child Neuropsychology	https://doi.org/10.1080/09297049.2010.495058	Agreement between Parents and Children on Ratings of Post-Concussive Symptoms Following Mild Traumatic Brain Injury (Hajek, C. A.)		1
2010	The American Journal of Psychiatry	https://doi.org/10.1176/appi.ajp.2010.09101489	Agreement Between Clinician and Patient Ratings of Adaptive Functioning and Developmental History (DeFife, J. A.)		1			1
2010		https://doi.org/10.2190/EM.28.2.h	A Test of Consensus in Aesthetic Evaluation among Professional Critics of Modern Music (Lundy, D. E.)	Empirical Studies of the Arts					1		The author just mentioned Hemphill's work on the discussion section but didn't use the numbers nor the concept to interpret the results.
2010		https://doi.org/10.3109/02713683.2010.495811	Correlating Patient-Recorded Response to Hydroxypropyl Cellulose Ophthalmic Insert (LACRISERT) Therapy with Clinical Outcomes: Tools for Predicting Response (McDonald, M.)	Current Eye Research					1
2010	Individual Differences Research		Bring on the Night: Openness to Experience and Interest in Night-Sky Watching (Kelly, W. E.)		1
2010		doi: 10.1097/ACM.0b013e3181db2dbe	Sitting With Sorrow (Wakeman, S.)	Academic Medicine	1
2011	Educational Research Review	doi:10.1037/0003-066X.58.1.78	Eta squared and partial eta squared as measures of effect size in educational research, JTE Richardson				x
2011	Psychotherapy	DOI: 10.1037/a0022425	The relationship between adult attachment style and therapeutic alliance in individual psychotherapy: A meta-analytic review. MJ Diener		x			x
2011	Prostaglandins, Leukotrienes and Essential Fatty Acids	doi.org/10.1016/j.plefa.2011.02.001	A comparison of the LDL-cholesterol lowering efficacy of plant stanols and plant sterols over a continuous dose range: results of a meta-analysis of randomized, placebo-controlled trials.	biology	x
2011	Journal of Adolescence	doi.org/10.1016/j.adolescence.2010.09.003	On being aware and accepting: A one-year longitudinal study into adolescent well-being, J Ciarrochi		x
2011	health psychology	DOI: 10.1037/a0023860	The role of adherence in the relationship between conscientiousness and perceived health. PL Hill		x
2011	Organizational Research Methods	doi.org/10.1177/1094428110391542	The Earth Is Not Round (p = .00)				x
2011	The Journal of Nervous and Mental Disease	doi: 10.1097/NMD.0b013e3182125d60	Therapeutic Interventions Related to Outcome in Psychodynamic Psychotherapy for Anxiety Disorder Patients		x			x
2011	International Journal of Behavioral Nutrition and Physical Activity	doi.org/10.1186/1479-5868-8-26	Validation of a measure of the Satter eating competence model with low-income females	Nutrition and Physical Activity	x
2011	clinical psychologyand psychotherapy	doi.org/10.1002/cpp.725	A Meta‐Analysis of the relationship between the Rorschach Ego Impairment Index (EII) and psychiatric severity		x			x
2011	research on aging	doi.org/10.1177/0164027511410549	Retirement and Wealth Relationships: Meta-analysis and SEM		x
2011	Consciousness and Cognition	doi.org/10.1016/j.concog.2011.01.005	Ketamine as a primary predictor of out-of-body experiences associated with multiple substance use		x
2011	The Gerontologist	doi.org/10.1093/geront/gnq103	Self-report Measure of Psychological Abuse of Older Adults		x			x
2011	The Journal of Thoracic and Cardiovascular Surgery	doi.org/10.1016/j.jtcvs.2010.10.029	Learning curve analysis of mitral valve repair using telemanipulative technology	Medicine	x
2011	Utbildning & demokrati	N/A	Measuring the use of threevalues that underlie sustainable development, T Torbjörnsson	Unknown			x
2011	partner abuse	DOI:10.1891/1946-6560.2.2.166	The Abusive Personality in Women in Dating Relationships		x
2011	European Journal of Ageing	doi.org/10.1007/s10433-011-0174-8	The factorial structure and external validity of the prospective and retrospective memory questionnaire in older adults		x			x
2011	Investigación y Educación en Enfermería	N/A	Contribution of intimate partner violence exposure, other traumatic events and posttraumatic stress disorder to chronic pain and depressive symptoms, Medina		x
2011	Reference Services Review	doi:10.1108/00907321111175868	A locational analysis of academic library computer use		x
2011	N/A	N/A	Caregiver Appraisals and Depressive Symptoms among Ethnically-Diverse Family Caregivers of Individuals with Alzheimer's Disease and Related Dementias , Leyva								Dissertation
2012	N/A	N/A	Social perception and social reality: Why accuracy dominates bias and self-fulfilling prophecy, L Jussim								Book
2012	Internation journal of psychology	doi.org/10.1080/00207594.2011.647029	Time perspective and environmental engagement: A meta‐analysis		x
2012	Journal of Personality and Social Psychology	doi.org/10.1037/a0028372	Do extraverts get more bang for the buck? Refining the affective-reactivity hypothesis of extraversion.		x			x
2012	Psychological Bulletin	doi.org/10.1037/a0025767	Dyadic interracial interactions: A meta-analysis.		x			x
2012	Journal of Intellectual & Developmental Disability	doi.org/10.3109/13668250.2012.673575	Guide for calculating and interpreting effect sizes and confidence intervals in intellectual and developmental disability research studies				x
2012	Communication Methods and Measures	doi.org/10.1080/19312458.2012.703834	Testing Equivalence in Communication Research: Theory and Application		x
2012	Behavioral Sciences and the Law	doi.org/10.1002/bsl.2025	Treatment of Conduct Problem Youth with Interpersonal Callous Traits Using Mental Models: Measurement of Risk and Change		x
2012	Psychological Injury and Law	doi.org/10.1007/s12207-012-9132-9	The Necessity of Multiple Test Methods in Conducting Assessments: The Role of the Rorschach and Self-Report		x
2012	Critical care med	10.1097/CCM.0b013e31825b94d8	Challenge of assessing symptoms in seriously ill intensive care unit patients: Can proxy reporters help?*	Medicine	x
2012	Doctoral dissertation)	N/A	Age Differences and Cognitive Aptitudes for Implicit and Explicit Learning in Ultimate Second Language Attainment, Granena, Gisela								Doctoral dissertation)
2012	The British Journal of Social Work	https://doi.org/10.1093/bjsw/bcr052	Hope for the Future: Identifying the Individual Difference Characteristics of People Who Are Interested In and Intend To Foster-Care	Social work	x
2012	Psychological Assessment	https://doi.org/10.1037/a0026100	The Wartegg Zeichen Test: A literature overview and a meta-analysis of reliability and validity.		x
2012	The Spanish journal of psychology,	DOI: https://doi.org/10.5209/rev_SJOP.2012.v15.n2.38889	Brazilian-Portuguese empathy quotient: evidences of its construct validity and reliability.		x
2012	Journal of Occupational and Organizational Psychology	https://doi.org/10.1111/j.2044-8325.2012.02054.x	New insights into an old debate: Investigating the temporal sequence of commitment and performance at the business unit level.		x
2012	History of Psychology	https://doi.org/10.1037/a0023386	The long past and short history of the vocabulary of anglophone psychology.		x
2012	Psychological Injury and Law	https://doi.org/10.1007/s12207-012-9131-x	Detection of Response Bias in Applied Assessment: Comment on McGrath et al.				x
2012	Journal of Pain and Symptom Management	https://doi.org/10.1016/j.jpainsymman.2011.05.022	An Assessment of the Screening Performance of a Single-Item Measure of Depression From the Edmonton Symptom Assessment Scale Among Chronically Ill Hospitalized Patients				x
2012	Personality and individual differences	https://doi.org/10.1016/j.paid.2012.04.007	Factor structure of the Millon Adolescent Clinical Inventory scales in psychiatric inpatients."		x			x
2012	Attitudes, Behaviors, and Conservation	https://doi.org/10.1089/eco.2012.0058	The Psychology of Environmental Attitudes: Conceptual and Empirical Insights from New Zealand		x			x
2012	International Journal of Science Education	https://doi.org/10.1080/09500693.2012.664794	Epistemic Beliefs about Justification Employed by Physics Students and Faculty in Two Different Problem Contexts				x
2012	Dissertation	N/A	Tracking our tears: An empirical investigation of therapist crying in therapy. Blume-Marcovici, A. C		x
2012	Dissertation	N/A	The role of gender in black/white interracial contexts. Babbitt, L. G		x			x
2012	Dissertation	N/A	Psychophysiological predictors of performance in military special operations training.		x
2012	Dissertation	N/A	Adams, E. W. (2012). Psychopathy in youth and facial affect recognition: a multi-morph investigation		x
2012	Academy of Management Proceedings	https://doi.org/10.5465/AMBPP.2012.237	Small, Medium, or Large? Empirical Guidelines for Evaluating Measurement Nonequivalence	Management			x
2012	ANIMA Indonesian Psychological Journal	DOI: http://anima.ubaya.ac.id	Endy and Siaputra, Ide Bagus (2012) Factor Analysis of Expectancy, Value, and Sensitivity to Delay.		x
2012	Dissertation	N/A	DiNicola, G. (2012). Social Support and Discretionary Valued Life Activities as Predictors of Depression in Patients with Chronic Obstructive Pulmonary Disease.		x
2012	Psico-USF	N/A	Pessotto, F., Cunha, T. F. D., Primi, R., Carvalho, L. D. F., & Miguel, F. K. (2012). Auditory Musical Reasoning Test: an initial study with Item Response Theory.		x
2013	Psychological bulletin	https://doi.org/10.1037/a0029406	Mihura, Joni L., et al. "The validity of individual Rorschach variables: Systematic reviews and meta-analyses of the comprehensive system."		x
2013	IEEE Transactions on Neural Systems and Rehabilitation Engineering	DOI: 10.1109/TNSRE.2013.2293575	Tsanas, Athanasios, et al. "Objective automatic assessment of rehabilitative speech treatment in Parkinson's disease."	medicine	x
2013	Journal of dentistry	https://doi.org/10.1016/j.jdent.2013.05.007	Reissmann, D. R., John, M. T., Schierz, O., Kriston, L., & Hinz, A. (2013).	dentistry	x
2013	Cognitive, Affective, & Behavioral Neuroscience	N/A	Mar, R. A., Spreng, R. N., & DeYoung, C. G. (2013). How to produce personality neuroscience research with high statistical power and low additional cost.		x
2013	Psychiatry research	https://doi.org/10.1016/j.psychres.2013.03.017	Bomyea, J., Lang, A. J., Craske, M. G., Chavira, D., Sherbourne, C. D., Rose, R. D., ... & Bystritsky, A. (2013). Suicidal ideation and risk factors in primary care patients with anxiety disorders.					X	X
2013	Psychotherapy	DOI:10.1037/a0031384	Blume-Marcovici, A. C., Stolberg, R. A., & Khademi, M. (2013). Do therapists cry in therapy? The role of experience and other factors in therapists’ tears.		x
2013	Value in Health	https://doi.org/10.1016/j.jval.2012.09.003	Whynes, D. K., McCahon, R. A., Ravenscroft, A., Hodgkinson, V., Evley, R., & Hardman, J. G. (2013). Responsiveness of the EQ-5D health-related quality-of-life instrument in assessing low back pain.	medicine	x
2013	Breast cancer research and treatment	https://doi.org/10.1007/s10549-013-2685-9	Bartula, I., & Sherman, K. A. (2013). Screening for sexual dysfunction in women diagnosed with breast cancer: systematic review and recommendations.	medicine	x
2013	The Oxford handbook of media psychology	N/A	Prot, S., & Anderson, C. A. (2013). Statistics in Media Psychology.				x
2013	Psychological Assessment	https://doi.org/10.1037/a0029449	Lester, W. S., Salekin, R. T., & Sellbom, M. (2013). The SRP-II as a rich source of data on the psychopathic personality.		x
2013	Frontiers in behavioral neuroscience	https://doi.org/10.3389/fnbeh.2013.00110	Habermas, T., & Diel, V. (2013). The episodicity of verbal reports of personally significant autobiographical memories: Vividness correlates with narrative text quality more than with detailedness or memory specificity.		x
2013	Psychoanalytic Psychology	https://doi.org/10.1037/a0033290	Monroe, J. M., Diener, M. J., Fowler, J. C., Sexton, J. E., & Hilsenroth, M. J. (2013). Criterion validity of the Rorschach Mutuality of Autonomy (MOA) scale: A meta-analytic review.		x			x
2013	ISRN family medicine	N/A	Godwin, M., Pike, A., Bethune, C., Kirby, A., & Pike, A. (2013). Concurrent and convergent validity of the simple lifestyle indicator questionnaire.	medicine	x			x
2013	journal of oral rehabilitation	https://doi.org/10.1111/joor.12092	Reissmann, D. R., Semmusch, J., Farhan, D., Smeets, R., Heiland, M., & Heydecke, G. (2013). Development and validation of the Burdens in Oral Surgery Questionnaire (Bi OS‐Q).	dentistry	x
2013	The Journal of nervous and mental disease,	doi: 10.1097/NMD.0000000000000040	Haggerty, G., Kahoud, D., Walsh, E., Ahmed, Z., & Blais, M. A. (2013). A brief inpatient measure of global psychiatric symptom severity: initial validation of the Brief Symptom Measure-25 for an adolescent inpatient sample.		x			x
2013	Clinical Psychology: Science and Practice	https://doi.org/10.1111/cpsp.12049	DeFife, J. A., Malone, J. C., DiLallo, J., & Westen, D. (2013). Assessing adolescent personality disorders with the Shedler–Westen Assessment Procedure for Adolescents.		x
2013	Mental health and physical activity	https://doi.org/10.1016/j.mhpa.2013.09.003	Lakes, K. D. (2013). Measuring self-regulation in a physically active context: Psychometric analyses of scores derived from an observer-rated measure of self-regulation.		x
2013	The Journal of nervous and mental disease	doi: 10.1097/NMD.0b013e3182848a01	Haggerty, G., Kahoud, D., Walsh, E., Forlenza, N., Ahmed, Z., & Ditkowsky, K. (2013). A brief measure of psychological health and well-being: Initial validation of the Schwartz Outcome Scale for an adolescent inpatient sample.		x			x
2013	N/A	https://doi.org/10.1037/14048-014	Horn, S. L., Mihura, J. L., & Meyer, G. J. (2013). Psychological assessment in adult mental health settings.				x	x
2013	Doctoral dissertation	N/A	Morton, C. L. (2013). Accelerating the demand for low emission vehicles: A consumer led perspective				x
2013	Empirical Studies of the Arts	https://doi.org/10.2190/EM.31.2.e	Lundy, D. E., Barker, B. C., & Glenn, A. J. (2013). The role of aesthetic preferences similarity in attraction.		x
2013	International Journal of Testing,	https://doi.org/10.1080/15305058.2012.716803	Fine, S. (2013). A critical look at psychological testing in Israel and comparisons with its European neighbors.				x
2013	Paper presented at the meeting of the Academy of Management	N/A	Bosco, F. A., Singh, K., Field, J. G., & Pierce, C. A. (2013, January). Effect-Size Magnitude Benchmarks: Implications for Scientific Progress and Statistical Inferences				x
2013	Doctoral dissertation	N/A	Quinn, B. P. (2013). Generous Purpose During Early Adolescence: The Roles of School Generosity and Relational Spirituality				x
2013	Book	N/A	Jones, A. L. (2013). The Effect of Static Facial Cues and Cosmetics on Social Judgements.
2013	Doctoral dissertation	N/A	Campbell, S. L. (2013). Safety and Service: A Retirement Community's Response to Volunteer Policing Leadership.				x
2013	Doctoral dissertation	N/A	Britnell, H. B. (2013). The relationship between level of maternal distress and adolescent-mother discrepancies in reports of adolescents' internalizing and externalizing symptoms		x
2014	Aggressive Behaviour	https://doi.org/10.1002/ab.21502	Moral disengagement among children and youth: A meta‐analytic review of links to aggressive behavior				x
2014	Journal of Environmental Psychology	https://doi.org/10.1016/j.jenvp.2014.09.003	The validity of self-report measures of proenvironmental behavior: A meta-analytic review				x
2014	Journal of Personality Assessment	https://doi.org/10.1080/00223891.2013.806327	Openness to Experience, Intellect, and Cognitive Ability		x
2014	Gifted Child Quarterly	https://doi.org/10.1177/0016986213513496	Honors Students’ Perceptions of Their High School Experiences: The Influence of Teachers on Student Motivation				x
2014	Learning and Individual Differences	https://doi.org/10.1016/j.lindif.2014.05.013	Other-rated personality and academic performance: Evidence and implications		x
2014	British Journal of Educational Psychology	https://doi.org/10.1111/bjep.12019	A meta‐analysis of adult‐rated child personality and academic performance in primary education		x
2014	Personality Disorders: Theory, Research, and Treatment	https://doi.org/10.1037/per0000073	Examining the factor structure and convergent and discriminant validity of the Levenson Self-Report Psychopathy Scale: Is the two-factor model the best fitting model?		x
2014	The Arts in Psychotherapy	https://doi.org/10.1016/j.aip.2014.08.002	Specific dance movement therapy interventions—Which are successful? An intervention and correlation study		x
2014	International Journal of Stroke	https://doi.org/10.1111/ijs.12222	Lo, W., Gordon, A., Hajek, C., Gomes, A., Greenham, M., Perkins, E., ... & Mackay, M. T. (2014).	Medicine	x
2014	International Journal of Remote Sensing	https://doi.org/10.1080/01431161.2013.873152	Van Coillie, F. M., Gardin, S., Anseel, F., Duyck, W., Verbeke, L. P., & De Wulf, R. R. (2014). Variability of operator performance in remote-sensing image interpretation: The importance of human and external factors.		x
2014	Journal of Abnormal Child Psychology	https://doi.org/10.1007/s10802-014-9879-4	Analysis of the Convergent and Discriminant Validity of the CBCL, TRF, and YSR in a Clinic-Referred Sample		x
2014	Dissertaion	N/A	The Relationship between Transformational Leadership and Organizational Commitment in Nonprofit Long Term Care Organizations: The Direct Care Worker Perspective		x			x
2014	Psychology of Aesthetics, Creativity, and the Arts	https://doi.org/10.1037/a0038055	Divergent productions of metaphors: Combining many-facet Rasch measurement and cognitive psychology in the assessment of creativity.		x
2014	Journal of Child Neurology	https://doi.org/10.1177/0883073813503186	Pediatric Stroke Outcome Measure: Predictor of Multiple Impairments in Childhood Stroke		x
2014	Psychological Assessment	https://doi.org/10.1037/a0036277	Evidence of convergent and discriminant validity of the Student School Engagement Measure.		x
2014	Physical Therapy	https://doi.org/10.2522/ptj.20130254	Functional and Social Limitations After Facial Palsy: Expanded and Independent Validation of the Italian Version of the Facial Disability Index	Psyical Therapy	x
2014	Psychological Injury and Law volume	https://doi.org/10.1007/s12207-014-9195-x	Setting the Record Straight: Comment on Gurley, Piechowski, Sheehan, and Gray (2014) on the Admissibility of the Rorschach Performance Assessment System (R-PAS) in Court		x
2014	Assessment	https://doi.org/10.1177/1073191112457588	Correlated Trait–Correlated Method Minus One Analysis of the Convergent and Discriminant Validities of the Strengths and Difficulties Questionnaire		x
2014	Personality and Individual Differences	https://doi.org/10.1016/j.paid.2013.10.003	Unique associations of reinforcement sensitivity theory dimensions with social interaction anxiety and social observation anxiety		x
2014	Clinical Transportation	https://doi.org/10.1111/ctr.12301	Predictors of post‐traumatic psychological growth in the late years after lung transplantation		x
2014	Assessment	https://doi.org/10.1177/1073191113517928	Measures of Motivation for Psychiatric Treatment Based on Self-Determination Theory: Psychometric Properties in Dutch Psychiatric Outpatients		x
2014	Journal of Psychopathology and Behavioral Assessment volume	https://doi.org/10.1007/s10862-013-9391-0	Depression Anxiety Stress Scales-21: Factor Structure and Test-Retest Invariance, and Temporal Stability and Uniqueness of Latent Factors in Older Adults		x
2014	Personality and Individual Differences	https://doi.org/10.1016/j.paid.2013.12.023	Attention-Deficit/Hyperactivity Disorder symptoms in an adult sample: Associations with Rothbart’s temperament dimensions		x
2014	Asian Journal of Psychiatry	https://doi.org/10.1016/j.ajp.2013.10.009	ADHD bifactor model based on parent and teacher ratings of Malaysian children		x
2014	Journal of Research in Personality	https://doi.org/10.1016/j.jrp.2014.10.001	Structural and concurrent validity of the International English Mini-Markers in an adolescent sample: Exploring analytic approaches and implications for personality assessment		x
2014	Journal of Child Neurology	https://doi.org/10.1177/0883073813488826	Childhood Basilar Artery Occlusion: A Report of 5 Cases and Review of the Literature		x
2014	West J Emerg Med.	doi: 10.5811/westjem.2013.7.17904	Correlation of the Emergency Medicine Resident In-Service Examination with the American Osteopathic Board of Emergency Medicine Part I	Medicine	x
2014	Dissertation	N/A	A case for mindfulness practice in fostering multicultural competence in counseling		x						Disseration
2014	Dissertation	N/A	Kain, M. A. (2014). The unexplored achievment gap: A phenomenological study of the experiences of teachers of elementary students with Attention Deficit/Hyperactivity Disorder								Disseration
2014	N/A	N/A	Comparing Estimates of Teacher Value-Added Based on Criterion- and Norm-Referenced Tests. REL 2014-004		x			x
2014	Psychological Reports	https://doi.org/10.2466/17.04.PR0.115c13z8	Honesty–Humility in Contemporary Students: Manipulations of Self-Image by Inflated IQ Estimations		x
2014	Behavioral Development Bulletin	http://dx.doi.org/10.1037/h0101089	An analysis of life interviews selected for ratings of life satisfaction correlated with ratings of dominance				x
2014	Student Thesis	N/A	Personality neuroscience and dark values		x
2014	Book	N/A	Valderrama, J. A. (2014). Development and Validation of the Problematic Smartphone Use Scale		x
2014	Dissertion	N/A	Single-Session Imagery Rescripting for Social Anxiety Disorder: Efficacy and Mechanisms.		x
2014	Phys Ther	N/A	Pavese, C., Cecini, M., Camerino, N., De Silvestri, A., Tinelli, C., Bejor, M., ... & Tinelli, C. (2014). Functional and Social Limitations After Facial Palsy: Expanded and Independent Validation of the Facial Disability Index Among Italian Patients.		x
2014	Dissertation	N/A	Attachment and sensory modulation: Exploring connections in young children								Dissertaion
2014	Journal of Adolescent and Family Health	N/A	Horne, C. S. (2014). Life on point youth development program outcomes		x			x
2014	Report	N/A	Doshi, J., Mason, C., Wagner, A., & Kira, Z. (2014). Deep Segments: Comparisons between Scenes and their Constituent Fragments using Deep Learning.		x
2014	Dissertation	N/A	Khan, F. (2014). Media Multitasking Behavior and Performance of Knowledge Workers: Development of a New Ontological Framework, an Exploration of Associated Variables, and Development of a New Multitasking Productivity Self-efficacy Measure		x
2014	International Journal of Engineering Education	N/A	Direito, I., Pereira, A., & DUARTE, A. M. D. O. (2014). The development of skills in the ICT sector: analysis of engineering students’ perceptions about transversal skills.	Engineering	x
2014	Dissertaion	N/A	Wright Roseborough, J. E. (2014). Retaliatory Aggressive Driving: A Justice Perspective.		X			X
2014	Dissertation	N/A	Freeman, J. M. (2014). Comorbidity of internalising disorders in children and adolescents with low IQ: an item response theory approach		x
2014	Dissertation	N/A	Swift, V. (2014). The Narrative of Mental Health: The Relationship Between Narrators and Narrative Content as a Basis for Emotional Dispositions		x
2014	Dissertation	N/A	Aune, E. (2014). The validity of self-versus other reports of ADHD symptoms in college students: Cognitive and academic achievement outcomes.		x
2014	Dissertation	N/A	Mader, M. D. (2014). Association Between Health-Related Perceptions and Treatment Outcomes in an Interdisciplinary Pain Management Program		x
2014	Dissertation	N/A	Kain, M. A. (2014). The unexplored achievement gap: A phenomenological study of the experiences of teachers of elementary school students with attentiondeficit/hyperacitvity disorder		x
2014	Dissertation	N/A	Fagan, J. C. (2014). The effects of academic libraries’ resource, expenditure, and service decisions on library use: An analysis of ACRL and NCES data.		x
2014	Dissertation	N/A	Pitts, M. (2014). Development and Testing of the Home Safety and Beautification Checklist with Mothers Referred for Child Neglect and Substance Abuse.		x
2014	Book	N/A	Camarata, S., Lancaster, H., & Kan, D. (2014). Assessment Tools: evaluating our measurements. Assessing Listening and Spoken Language in Children with Hearing Loss, 19.		x
2015	Journal of Applied Psychology	http://dx.doi.org.ezproxy.library.yorku.ca/10.1037/a0038047	Correlational effect size benchmarks				x
2015	European review of social psychology	https://doi-org.ezproxy.library.yorku.ca/10.1080/10463283.2015.1070018	The person based nature of prejudice: Individual difference predictors of intergroup negativity		x
2015	Children and youth services review	https://doi.org/10.1016/j.childyouth.2015.03.005			x
2015	Personality and Social Psychology Review	DOI: 10.1177/1088868314553709	The Role of Interpersonal Traits in Social Decision Making: Exploring Sources of Behavioral Heterogeneity in Economic Games		x
2016	Journal of the Association for Information Science and Technology	https://doi-org.ezproxy.library.yorku.ca/10.1002/asi.23501		information science			x
2015	Journal of personality and social psychology	https://doi.org/10.1037/pspp0000024							x		Hemphill cited in references, but not intext citation is used nor is his method (or anything similar) ever directly mentioned
2015	Journal of personality and social psychology	http://dx.doi.org.ezproxy.library.yorku.ca/10.1037/a0036079							x		hemphill cited once, but never used
2015	Medical Care Research and Review	DOI: 10.1177/1077558715573871	Taking the Long View: How Well Do Patient Activation Scores Predict Outcomes Four Years Later?	Medical Science	x
2015	Journal of Research in Personality	https://doi.org/10.1016/j.jrp.2015.02.003	Personality-driven situation experience, contact, and construal: How people’s personality traits predict characteristics of their situations in daily life							x	Unable to access through any york resources: unavoidable paywall
2016	Developmental Psychology		The development of compulsive internet use and mental health: A four year study of adolescence, AUTHOR: Joeseph Ciarrochi		x
2016	Sleep	https://doi.org/10.5665/sleep.5342			x						Technically sleep science, but lots of disciplines are involved... in this case headed by clinical psychologist and about how irregular sleep is linked to psychopathology.. so considering it psych.
2015	Journal of personality and social psychology	https://doi.org/10.1037/a0038992			x
2016	Journal of Environmental Psychology	https://doi.org/10.1016/j.jenvp.2015.11.002								x	Unavoidable paywall
2015	European Journal of Personality	https://doi.org/10.1002/per.2027			x
2016	Social Psychology and Personality Science	https://doi.org/10.1177%2F1948550616641473							x		cited but not used
2016	Journal of Affective Disorders	https://doi.org/10.1016/j.jad.2016.06.065			x
2015	Journal of Personality and Social Psychology	https://doi.org/10.1037/pspp0000029				x					probably gonna need to review this one at the end
2015	Psychology in Russia: State of the art		EFFECT SIZE, CONFIDENCE INTERVALS AND STATISTICAL POWER IN PSYCHOLOGICAL RESEARCH : Tellez Arnoldo				x
2015	Open Journal of Modelling and Simulation	10.4236/ojmsi.2015.32005		Military Simulation?	x						interesting: effectiveness of military simulation training
2015	BMC Neurol	https://doi.org/10.1186/s12883-015-0455-5		Neurology	x
2015	Trauma, Violence, & Abuse,	https://doi.org/10.1177%2F1524838014526043			x
2016	Scientometrics	https://doi.org/10.1007/s11192-016-1973-7					x
2016	Applied Nursing Research	https://doi.org/10.1016/j.apnr.2015.03.016		nusrsing science	x
2015	Journal of Geriatric Psychiatry and Neurology	https://doi.org/10.1177/0891988715588830		psychiatry and neurology	x
2016	Personality and Social Psychology Review	https://doi.org/10.1177%2F0146167216647360				x					called effectsize magnitude an arbitrary issue, citing hemphill... still labeled efect of 0.4 as small.
2015	Scienific Studies of Reading	http://dx.doi.org/10.1080/10888438.2015.1069296	Narrative Fiction and Expository Nonfiction Differentially Predict Verbal Ability : Raymond A. Mar		x						local york study
2016	American Journal of Occupational Therapy	https://doi.org/10.5014/ajot.2016.016519	Resilience in Post-9/11 Veterans With Service-Related Injuries in Postsecondary Education: Aaron M. Eakman	occupational therapy	x				x		used cohen's method, just cited hemphill for other reasons
2016	Developmental Psychology		The meaningful identity: A longitudinal look at the interplay between identity and meaning in life in adolescence : Negru-Subtirica, O.
2016	Frontiers in Psychology	https://doi.org/10.3389/fpsyg.2016.01137	Prosocial Personality Traits Differentially Predict Egalitarianism, Generosity, and Reciprocity in Economic Games: Kun Zhao		x			x			"fall within the middle third of effectsizes in psychology as a whole (hemp) but also uses another method here " are (effectsizes) at least as large as the average effect size in social and personality psychology
2015	Psychology of Aesthetics, Creativity, and the Arts	https://psycnet.apa.org/doi/10.1037/a0038864	How Exposure to Literary Genres Relates to Attitudes Toward Gender Roles and Sexual Behavior		x						local york study
2015	Rehabilitation Psychology	https://psycnet.apa.org/doi/10.1037/rep0000037	The Role of Psychological Resilience and mTBI as Predictors of Postconcussional Syndrome Symptomatology: Sullivan Karen A		x
2016	Journal of American geriatrics Society	https://doi.org/10.1111/jgs.14142	A New Standard in Dementia Knowledge Measurement: Comparative Validation of the Dementia Knowledge Assessment Scale and the Alzheimer's Disease Knowledge Scale : Micheal J. Annear
2015	Neurophotonics	https://doi.org/10.1117/1.NPh.2.2.025001	Usability and performance-informed selection of personalized mental tasks for an online near-infrared spectroscopy brain-computer interface		x						neurophotonbics is a field of neuroscience that is mixed with traditional physics: neuroscience is typically grouped with psychology (it's not neurology)
2015	Journal of informetrics	https://doi.org/10.1016/j.joi.2015.05.006	The influence of time and discipline on the magnitude of correlations between citation counts and quality scores				x
2015	Frontiers in Neuroscience	https://doi.org/10.3389/fnins.2015.00461	How can music influence the autonomic nervous system response in patients with severe disorder of consciousness?		x
2015	Journal of Egnineering Education	https://doi.org/10.1002/jee.20076	Cognitive style and concept mapping performance.	Engineering Education	x						using hemphils correlation guidelines
2015	Environmental Education Research	https://doi.org/10.1080/13504622.2014.949626	Seeing the forest as well as the trees: General vs. specific predictors of environmental behavior	Environmental Education	x
2016	Research in Higher Education	https://doi.org/10.1007/s11162-015-9394-7	Horn, A. S., & Lee, G. (2016). The reliability and validity of using regression residuals to measure institutional effectiveness in promoting degree completion		x		x				Might seem like a theoretical article... but not really... more of a research still marking as unsure
2016	Psychology of Addictive Behaviors	https://doi.org/10.1037/adb0000189	The relationship between gambling fallacies and problem gambling		x						Still using hemphills methods... unusually only to argue certain thresholds as weak.
2016	Behaviour Therapy	https://doi.org/10.1016/j.beth.2015.10.005Get	Feasibility of pairing behavioral activation with exercise for women with type 2 diabetes and depression						x		only cited hemphil as a justificatrion for using correlation instead of significant level since its an "exploratory analysis.
2016	Health Reports		Child functional characteristics explain child and family outcomes better than diagnosis: Population-based study of children with autism or other neurodevelopmental disorders/disabilities							x	oddly inaacessible.. can probably find it
2015	British Educational Research Journal	https://doi.org/10.1002/berj.3187	The contribution of cultural capital to students’ mathematics achievement in medium and high socioeconomic gradient economies	Education	x
2015	Breast Cancer Research and Treatment	https://doi.org/10.1007/s10549-015-3499-8	Development and validation of the Female Sexual Function Index adaptation for breast cancer patients	Breast Cancer treatment	x						although it's breast cancer treatment... the study is purely psychological in nature
2015	Infant Behaviour and Development	s://doi.org/10.1016/j.infbeh.2015.05.005	A methodological investigation of the Intermodal Preferential Looking paradigm: Methods of analyses, picture selection and data rejection criteria		x
2015	Frontiers in human neuroscience	https://doi.org/10.3389/fnhum.2015.00520	Rehabilitation of aphasia: application of melodic-rhythmic therapy to Italian language		x
2016	Journal Of Sports Science	https://doi.org/10.1080/02640414.2015.1057209	Coordination as a function of skill level in the gymnastics longswing	Sports Science	x
2015	Proceedings of the third annual conference on advances in cognitive systems		From Deep Learning to Episodic Memories: Creating Categories of Visual Experiences							x	Cant find DOI, or full article? (is it even in a journal, its not one Ive seen before)
2015	Assessment	https://doi.org/10.1177/1073191114545357			x
2016	Journal of Personality Assessment	https://doi.org/10.1080/00223891.2016.1167696				x					In fact, some argue that small effect sizes could have larger theoretical implications in the context of limited internal consistency (see Hemphill, [18])
2015	Quality in Ageing and Older Adults		User-oriented elderly care: a validation study in two different settings using observational data	Geriatric Care					x
2016	Leadership in Health Services	https://doi.org/10.1108/LHS-06-2015-0018	Organizing Principles and Management Climate in High-Performing Municipal Elderly Care	Geriatric Care						x	paywall
2016	Ergonomics	https://doi.org/10.1080/00140139.2016.1157628			x
2015	Journal of HUman Kinetics	https://doi.org/10.1515/hukin-2015-0127		Kineseology					x		used cohens methods
2015	Interaction Studies	https://doi.org/10.1075/is.16.1.05wag		interaction studies	x
2016	Ethics & Behaviour	https://doi.org/10.1080/10508422.2015.1028548			x
2016	Journal of Engineering Education	https://doi-org.ezproxy.library.yorku.ca/10.1002/jee.20120		Engineering Education	x
2016	Assessment	DOI: 10.1177/1073191115586459	Multitrait–Multimethod Analysis of the Strengths and Difficulties Questionnaire in Young Asian American Children : Jing Yu		x
2015	Journal of Markerting	https://doi.org/10.1177%2F0276146714546749				x					Used hemphills idea that correlations could be lower... did not use his numbers directly however.
2015	*doctoral dissertation*		Predictive validity of the examination for the Membership of the Royal Colleges of Physicians of the United Kingdom : Katarzyna Ludka-Stempień	Medicine							Someones phd/md doctoral dissertation
2016	Australasian Journal on Aging	https://doi.org/10.1111/ajag.12252							x		Used cohens guidelines
2016	AsTEN Journal of Teacher Education		The Relationship Between Emotional Intelligence and Job Performance of Myanmar School Teachers: Aye Aye Myint	Education	x
2016	Health and quality of life outcomes		Validity and reliability of short forms of parental-caregiver perception and family impact scale in a Telugu speaking population of India: Santhosh Kumar		x
2016	The Clinical jounral of pain	https://doi.org/10.1097/AJP.0000000000000349								x	unable to access full article (does one even exist?)
2016	Frontiers in Psychology	https://doi.org/10.3389/fpsyg.2016.01907			x
2016	Neurourology and urodynamics	https://doi-org.ezproxy.library.yorku.ca/10.1002/nau.22876		Urology	x
2016	Journal of Occupational Science	http://dx.doi.org/10.1080/14427591.2015.1080625		occupational science	x
2015	Academic Radiology	https://doi-org.ezproxy.library.yorku.ca/10.1016/j.acra.2015.08.020		Radiology	x
2016	Journal of the neurological sciences	https://doi-org.ezproxy.library.yorku.ca/10.1016/j.jns.2016.07.016		Neurology	x
2015	*doctoral dissertation*		Examining the Effectiveness of a Short-Term Solution-Focused Wellness Group Intervention on Perceived Stress and Wellness among College Students: James Beauchemin	Social Work
2015	JBI database of systematic reviews and implementation reports		The effectiveness of tools used to evaluate successful critical decision making skills for applicants to healthcare graduate educational programs: a systematic review: Brian Benham							x	Can't get past paywall
2016	Journal of Research in Personality	https://doi.org/10.1016/j.jrp.2016.02.006				x					Used it as a rough boundary
2016	Psychology of Aesthetics, Creativity, and the Arts	DOI:10.1037/aca0000040	The shape of aesthetic quality: Professional film critics’ rating distributions: Duane Lundy		x
2015	Journal of Pain Research	https://dx.doi.org/10.2147%2FJPR.S80829		Medicine	x
2016	Occupational therapy in mental health		PSYCHOSOCIAL CHARACTERISTICS OF STUDENT VETERANS WITH SERVICE-RELATED DISABILITIES: IMPLICATIONS FOR FURTHER RESEARCH AND OCCUPATIONAL THERAPY INVOLVEMENT: Samantha Dutra	Occupational Therapy							its a doctoral thesis
2015	Journal of prevention & intervention in the community,	http://dx.doi.org/10.1080/10852352.2014.973305			x
2016	Psicológica		A discussion of alternatives for establishing empirical benchmarks for interpreting single-case effect sizes: R. Manlov				x
2015	Journal of Asthma	https://doi.org/10.3109/02770903.2014.952437		Counselling	x						. Based on a publication reviewing interpretations of the magnitude of correlation coefficients in psychosocial research, statistically significant coefficients found in this study could be interpreted as meaningful [46]
2015	Comprehensive Psychiatry	https://dx.doi.org/10.1016%2Fj.comppsych.2015.04.011		Psychiatry	x						Given that the modal size of correlations in psychological research is between .10 and .40 [44, 45], the magnitude of association between trait parameters and relapse could be considered meaningful but limited.
2015	Child Neuropsychology	http://dx.doi.org/10.1080/09297049.2014.957264
2016	Journal of Personality Assessment	https://doi.org/10.1080/00223891.2015.1131162			x				x		(author just speaking about another author's method of interpretation) Mihura et al. ([40]) examined 65 variables and, based on Hemphill's ([26]) guidelines for interpreting the magnitude of assessment effect sizes, report 13 as having "excellent support," 17 with "good support," and 10 with "modest support."
2016	Personality and Individual Differences	https://doi-org.ezproxy.library.yorku.ca/10.1016/j.paid.2016.04.072			x						Effect size of a correlation was interpreted using the guidelines recommended by Hemphill (2003): coefficients < .2 are small effects, .2 to .3 are medium effects, and > .3 are large effects.
2016	Weather and climate extremes	https://doi.org/10.1016/j.wace.2016.10.002							x		Cited cohen and hemphill, seemed to be using cohen's guidlines " Correlation coefficient interpretation (r≥0.8) indicate strong relationship between two variables (Cohen, 1988, Hemphill, 2003). In addition, altitude as an independent variable has significant negative relationship with a minimum temperature as a dependent variable. "
2015	Canadian Journal of PSychiatry		Parent–Youth Agreement on Self-Reported Competencies of Youth With Depressive and Suicidal Symptom: Valentin Mbekou	Psychiatry					x		Used Cohens guidelines
2015	*doctoral dissertation*		A brand loyalty model for arts festivals: Elizna Burger	Hospitality and Tourism
2016	International Journal of Social, Behavioral, Educational, Economic, Business and Industrial Engineering		Expectation-Confirmation Model of Information System Continuance: A Meta-Analysis : Hui-Min Lai	Education	x						e. The magnitude of the effect size was applied according to Hemphill’s [13] guidelines: r<0.20
2015	*masters dissertation*		HEBEPHILIC SEXUAL INTERESTS IN SEXUAL OFFENDERS: Skye Mary-Jean Stephens
2015	*doctoral dissertation*		Development and validation of a theory of planned behavior-based instrument to predict human papillomavirus vaccination intentions of college males at a southeastern university : H. M Priest	Health Science							Cited but never used
2015	African journal of range & forage science	https://doi.org/10.2989/10220119.2014.919960		Conservation Science	x						Similarly, we found varying moderate to high (Hemphill 2003) levels of correlation of biomass and VO among our study sites (Waterberg: r 2 = 0.54
2016	Death Studies	http://dx.doi.org/10.1080/07481187.2016.1186761			x						s. To put this effect into context, however, the average effect size for most psychology research is equivalent to an r of .25 (Hemphill, 2003; Meyer et al., 2001; Richard, Bond, & Stokes-Zoota, 2003)
2015	Journal of Childhood and Developmental Disorders		Item response theory properties of the internalizing disorders in adolescents: R Gomez							x	Paywall can't be avoided
2015	*doctoral dissertation*		The Development and Validation of the SelfEfficacy in Statistical Practices Scale: Niranji Anuradha Pathirage Dopa Pathirage								cited but never used directly
2016	RAPPORT HÖGSKOLAN VÄST		The work-family interface: Job demands, work engagement and turnover intentions of Polish nurses: Anna M. Dåderman		x			x			More than one guidline from multiple metanalaysis cited... seems to be hemphills guidelines however. "r, and suggests that an r of .10 25 corresponds to a small effect size, .30 to a moderate effect size, and .50 to a large effect size. However, based on large meta-analyses in psychology (Bosco, Aguinis, Singh, Field, & Pierce, 2015; Hemphill, 2003; Richard, Bond, & StokesZoota, 2003), the interp…
2016	*doctoral dissertation*		ATTACHMENT SECURITY AS A BASIS FOR GRATITUDE: AN EMPIRICAL INVESTIGATION: Tram Thi Huyen Dinh								*Genuiely Not Sure* " Prior to the regression analyses, correlations between variables were observed (Table 2). Pearson's correlations yielded results that were generally consistent with expectations. Attachment anxiety and avoidance were moderately correlated (Hemphill, 2003) which is consistent with what has been found in the attachment literature"
2015	*masters thesis*		The development of an instrument for assessing cognitive ability and screening for the cognitive decline associated with dementia in people with moderate to profound intellectual disability: Karken J. Donnely
2016	*masters thesis*		Effects of heart rate variability and blood pressure on cognition in healthy and clinical cohorts: Louisa Brigitte
2016	*masters thesis*		Towards the Promotion of Positive Development among Youth in Challenging Contexts: A Mixed-Methods Study of Engagement in the ScoutReach Program: Robey B. Champine
2015	Journal of the International Neuropsychological Society	https://doi.org/10.1017/S1355617715000144				x					Absolute correlation coefficients less than .3 were considered poor, .3–.6 adequate, and .6 or greater were good to very good. These values differ from the widely known “conventions” suggested by Cohen (1988, 1992) and represent an effort to place more stringent criteria on the data (Hemphill, 2003).
2015	*masters thesis*		The prevention of infant sleep disturbance: a universal approach: S. Watt
2016	*masters thesis*		Conversational Context for Mobile Notification Management: F Schulze
2016	*Doctoral dissertation*		A CORRELATIONAL STUDY ON MULTIDIMENSIONAL EMPLOYEE INVOLVEMENT IN DECISION-MAKING AND STRATEGIC DECISION SPEED: Peter M. Wilson II
2015	*Doctoral dissertation*		A Neurofeedback-Based Near-Infrared Spectroscopy Brain-Computer Interface: S. A., Weyand
2016	*doctoral dissertation*		Psychometric analysis as a quality assurance system in OSCEs in a resource limited institution: A. O., Ogah
2016	*masters thesis*		Exploring Psychological Outcomes of Sport Concussion in Elite Athletes and their Parents: C. R., Borza
2015	*no journal*		Mendeley readership altmetrics for medical articles: An analysis of 45 fields: P., Wilson
2016	*masters thesis*		Motivation for Psychiatric Treatment in Outpatients with Severe Mental Illness: E. Jochems
2016	*doctoral dissertation*		The predictive validity of the big five constructs on job performance: a meta-analysis: N., Van Aarde
2016	*doctoral dissertation*		Development and Validation of the Readiness To Collaborate Scale (RCS): J., Murdoch
2016	*doctoral dissertation*		An R-PAS Psychometric Study with a Batterer Intervention Program Sample: A.M., Diamond
2016	*doctoral dissertation*		The effects of self-conscious emotions on patient safety: A multi-method study on the relationship between guilt and shame proneness among clinicians, their likelihood to report errors, and the contextual factors that mediate between these variables: M., Zabari
2016	*doctoral dissertation*		Strategic Factors Influencing Innovative Work Behaviour of Managers-A Study with Special Reference to the Spices Exporting Companies in Kerala: L. V., Jose
2016	*doctoral dissertation*		The relationship between adverse parenting experiences, therapists' and patients' perceptions of therapist parentalfeelings, and therapeutic attunement: D. A., Lew
2015	Journal of Research in Personality		Personality-driven situation experience, contact, and construal: How people’s personality traits predict characteristics of their situations in daily life: John F. Rauthmann			x					"According to some conventional rules of thumb, the statistically significant coefficients found were “small” (Cohen, 1988; cf. Hemphill, 2003). It is important to recognize, though, that discussions over which effect sizes are “small,” “medium,” or “large” are largely, arbitrary (see Hemphill, 2003, p. 79). Additionally, seemingly small single effects can and do accumulate over time to become im…
2015	*doctoral dissertation*		Affection, self-esteem, and resilient coping as predictors of health in old ageL I. I. X. Soares
2017	Psychological Bulletin	10.1037/bul0000114	Mind matters: A meta-analysis on parental mentalization and sensitivity as predictors of infant–parent attachment		1
2017	Psychology of Aesthetics, Creativity, and the Arts	10.1037/aca0000089	Leisure reading and social cognition: A meta-analysis		1
2017	Journal of Research in Personality	10.1016/j.jrp.2017.02.005	A meta-analysis of correlations between depression and first person singular pronoun use		1			1
2017	Journal of Environmental Psychology	10.1016/j.jenvp.2017.09.001	Environmental concern has a weaker association with pro-environmental behavior in some societies than others: A cross-cultural psychology perspective		1						Is used in the introduction to refer to, how the effect size is small in a study they refered to but not their own study. However since they are using Hemphill as a benchmak still I would say it is a direct interpretation
2017	Journal of Research in Personality	10.1016/j.jrp.2017.03.005	Seeing it both ways: Openness to experience and binocular rivalry suppression (Anna Antinori)		1			1
2017	Organizational Behavior and Human Decision Processes	10.1016/j.obhdp.2017.01.003	Team adaptation in context: An integrated conceptual model and meta-analytic review (Jessica Siegel Christian)		1			1
2017	Occupational and Environmental Medicine	10.1136/oemed-2016-103684	Fitness tests and occupational tasks of military interest: a systematic review of correlations (Veronique D Hauschild)
2017	Assessment	10.1177/1073191115601518	Associations between pre-implant psychosocial factors and spinal cord stimulation outcome: Evaluation using the MMPI-2-RF		1
2017	Personality Disorders: Theory, Research, and Treatment	http://dx.doi.org/10.1037/per0000195	Using Personality Neuroscience to Study Personality Disorder		1
2017	Global Public Health	http://dx.doi.org/10.1080/17441692.2016.1187191	Relationships between poverty and AIDS Illness in South Africa: an investigation of urban and rural households in KwaZulu-Natal (Janina Isabel Steinert)						1		"Although the magnitude of the correlation between poverty and AIDS illness was reduced when accounting for urban/rural residency, it should still be considered as ‘socially important’ (see Hemphill, 2003)."
2017	Personality and Individual Differences	http://dx.doi.org/10.1016/j.paid.2016.01.034	Holistic thinkers anchor less: Exploring the roles of self-construal and thinking styles in anchoring susceptibility (Nathan N. Cheek)		1						"Given the societal implications of anchoring (Kahneman, 2011), even relatively small effects may be important, especially if they occur repeatedly over time (Hemphill, 2003)."
2017	Journal of Engineering Education	10.1002/jee.20178	The Role of Robotics Teams’Collaboration Quality on Team Performance in a Robotics Tournament		1
2017	European Child & Adolescent Psychiatry	10.1007/s00787-017-0996-9	Stressful life events during adolescence and risk for externalizing and internalizing psychopathology: a meta-analysis		1
2017	Social Psychology of Education	10.1007/s11218-017-9369-y	Teachers' sense of responsibility for educational outcomes and its associations with teachers' instructional approaches and professional wellbeing (MC Matteucci)		1
2017	JMIR MHEALTH AND UHEALTH	10.2196/mhealth.6582	Assessing the Medication Adherence App Marketplace From the Health Professional and Consumer Vantage Points
2017	Personality and Individual Differences		A simulator of the degree to which random responding leads to biases in the correlations between two individual differences (Holtzman, Nicholas S)		1
2017	Developmental Psychology	10.1037/dev0000325	A longitudinal integration of identity styles and educational identity processes in adolescence. (Oana Negru-Subtirica and Eleonora Ioana Pop)		1
2017	Cognitive, Affective, & Behavioral Neuroscience	https://doi.org/10.3758/s13415-017-0529-5	Trait compassion is associated with the neural substrate of empathy (Xin Hou)		1			1
2017	Oral Surgery, Oral Medicine, Oral Pathology and Oral Radiology	https://doi.org/10.1016/j.oooo.2016.10.025	Development and validation of a quality-of-life questionnaire for patients with oral potentially malignant disorders (Jyothi Tadakamadla)		1
2017	Industrial and Organizational Psychology	10.1017/iop.2017.44	Empirical Benchmarks for Interpreting Effect Size Variability in Meta-Analysis (Brenton M. Wiernik)				1
2017	Journal of Muslim Minority Affairs	10.1080/13602004.2017.1314631	Non-Muslim Australians' Knowledge of Islam: Identifying and Rectifying Knowledge Deficiencies (O'Donnell, Kate)		1
2017	Jounral of the International Association for Relationship Research	https://doi.org/10.1111/pere.12167	Adult attachment and transportation into narrative worlds (Marina Rain)		1
2017	British Journal of Pain	https://doi-org.ezproxy.library.yorku.ca/10.1177/2049463716673667	Clinical benefits, referral practice and cost implications of an in-hospital pain service: results of a service evaluation in a London teaching hospital		1
2017	Archives of Physical Medicine and Rehabilitation	https://doi.org/10.1016/j.apmr.2016.08.463	Measuring Community Integration in Persons With Limb Trauma and Amputation: A Systematic Review (Linda Resnik)						1
2017	Frontiers in Psychology	https://doi.org/10.3389/fpsyg.2016.02008	Personality measures link slower binocular rivalry switch rates to higher levels of self-discipline (Antinori, Anna)		1		1
2017	International Journal of Personality Psychology		What Rorschach performance can add to assessing and understanding personality (Gregory J. Meyer)		1
2017	British Journal of Surgery	https://doi.org/10.1002/bjs5.7	Impact of performance in a mandatory postgraduate surgical examination on selection into specialty training (DSG Scrimgeour)		1			1			"The magnitude of correlation was in accordance with Cohen’s guidelines (r =0⋅01–0⋅29, low or weak correlation; r =0⋅30–0⋅49, moderate correlation; r≥0⋅50, strong correlation)."
2017	New Educational Review	https://doi.org/10.15804/tner.2017.47.1.10	Self-efficacy of students in a preschool education programme: The construction of a research instrument (Peter Gavora)		1			1
2017	Computers in Human Behavior	10.1016/j.chb.2017.01.061	Pathological personality traits assessment using Facebook: Systematic review and meta-analyses (Carvalho, Lucas de Francisco)		1
2017	Frontiers in Psychology	https://doi.org/10.3389/fpsyg.2017.00070	Confirmatory Factor Analysis of the Combined Social Phobia Scale and Social Interaction Anxiety Scale: Support for a Bifactor Model (R,Gomez)		1			1
2017	Journal of Child and Family Studies	10.1007/s10826-016-0632-1	In the Same Ballpark or a Whole New Ball Game? Staff as Raters of Youth Behavior (Valerie B. Shapiro)		1			1
2017	School Mental Health: A Multidisciplinary Research and Practice Journal	10.1007/s12310-017-9214-7	Screening for student mental health risk: Diagnostic accuracy, measurement invariance, and predictive validity of the Social, Academic, and Emotional Behavior Risk Screener-Student Rating Scale (SAEBRS-SRS) (von der Embse, Nathaniel P)		1			1
2017	Social Neuroscience	https://doi.org/10.1080/17470919.2016.1231713	Cultural immersion alters emotion perception: Neurophysiological evidence from Chinese immigrants to Canada (Pan Liu)		1			1
2017	BMC Pediatrics		Validity of a family-centered approach for assessing infants’ social-emotional wellbeing and their developmental context: a prospective cohort study (Margriet Hielkema, Andrea F. De Winter & Sijmen A. Reijneveld )		1			1
2017	Perspectives on Psychological Science	10.1111/j.1745-6916.2007.00047.x	The Power of Personality: The Comparative Validity of Personality Traits, Socioeconomic Status, and Cognitive Ability for Predicting Important Life Outcomes (Roberts, Brent W; Kuncel, Nathan R; Shiner, Rebecca; Caspi, Avshalom; Goldberg, Lewis R.)		1						"First, the modal effect size on a correlational scale for psychology as a whole is between .10 and .40, including that seen in experimental investigations (see also Hemphill, 2003)."
2017	Asia Pacific Journal of Multidisciplinary Research		Prevalence of Suicide Ideation and Suicide Attempts among the Filipino Youth and Its Relationship with the Family Unit (Mark Anthony Mujer Quintos)		1			1			"However, despite being significant at 95% level of confidence, the correlation coefficients are low – often within a ±.100 coefficient value. It must be noted that even though there are often-used bases on how to interpret the strength of a correlation based on the value of the correlation coefficient such as that proposed by Cohen [12], these are more of guidelines than actual rules [13]. These…
2017	Basic and Applied Social Psychology	http://dx.doi.org/10.1080/01973533.2016.1256287	Mind Perception and Individual Differences: A Replication and Extension (Mia Tharp, Nicholas S. Holtzman & Fade R. Eadeh)		1
2017	The Journal of Gerontopsychology and Geriatric Psychiatry	: https://doi.org/10.1024/1662-9647/a000171	Dispositional and situational emotion regulation in younger and older adults (Hofer, Matthias ; Allemand, Mathias)		1
2017		http://dx.doi.org/10.17652/rpot/2017.3.12931	http://pepsic.bvsalud.org/scielo.php?script=sci_arttext&pid=S1984-66572017000300004								THIS IS ANOTHER LANGUAGE
2017	Universitas Psychologica	http://dx.doi.org/10.11144/javeriana.upsy16-4.cscs	Guess Who 4 Sociometric Questionnaire as Screening of Social Competence in Elementary Education		1
2017	School Mental Health	10.1007/s12310-017-9229-0	Maternal and Paternal Parenting and Associations with School Performance in a Sample of Children with Varying Levels of Externalizing Behavior Problems (Dara E. Babinski, Daniel A. Waschbusch, Sara King, Ann Marie Joyce & Brendan F. Andrade)		1
2017	Journal of Educational Multimedia and Hypermedia		Assessment without testing: Using performance measures embedded in a technology-based instructional program as indicators of reading ability (Mitchell, Alison; Baron, Lauren; Macaruso, Paul)		1
2017	Journal of Youth Development	10.5195/jyd.2017.521	Towards the Promotion of Positive Development among Boys in Challenging Contexts: A Mixed-Methods Study of Engagement in the Scoutreach Initiative (RB Champine, SK Johnson )		1			1			We interpreted the magnitudes of correlation coefficients using Cohen’s guidelines (Hemphill, 2003)." - confused cause they say cohen but then use hemphill as a reference
2017	Environmental Communication		The 2014 Walrus Haul Out: A Case Study of Selective Exposure to Environmental News Coverage (Michael Hennessy, Lauren Hawkins and Kathleen Hall Jamieson)		1
2017	Journal of Research in Personality	10.1016/j.jrp.2017.02.005	A meta-analysis of correlations between depression and first person singular pronoun use (To’Meisha Edwards, Nicholas S. Holtzman)		1
2017			https://ri.conicet.gov.ar/bitstream/handle/11336/34489/CONICET_Digital_Nro.bbd4a3fb-389e-4747-90b0-2d4c6e334eb8_A.pdf?sequence=2								THIS IS ANOTHER LANGUAGE
2017	Trend in Psychology	10.9788/TP2017.4-17En	Assessment of Emotional Intelligence Aspects in the Methods of Pfi ster’s and Zulliger’s		1			1
2017	Developmental Psychology	10.1037/dev0000325	A longitudinal integration of identity styles and educational identity processes in adolescence (Negru-Subtirica, Oana; Pop, Eleonora Ioana; Crocetti, Elisabetta)		1			1
2017	Rorschachiana	10.1027/1192-5604/a000096	Emotional perception and distortion correlates with Rorschach cognitive and interpersonal variables (Miguel, Fabiano Koich; Amaro, Marcia Caroline Portela; Huss, Eduardo Yudi; Zuanazzi, Ana Carolina.)		1			1
2017	Evolutionary Behavioral Sciences	10.1037/ebs0000090	Cavum septum pellucidum volume and life history strategy (Dunkel, Curtis S; Cho, Han Byul; van der Linden, Dimitri; Woodley of Menie, Michael; Platek, Steven M.)		1
2017	Journal of Child Custody: Research, Issues, and Practices	10.1080/15379418.2017.1331780	Personality profiles of factitious disorder imposed by mothers: A comparative analysis (Day, Lauren B; Faust, Jan; Black, Ryan A; Day, Deborah O; Alexander, Anita.)		1
2017			https://www.medigraphic.com/cgi-bin/new/resumenI.cgi?IDREVISTA=300&IDARTICULO=70442&IDPUBLICACION=6853								THIS IS ANOTHER LANGUAGE
2017			https://uamericana.edu.py/revistacientifica/index.php/academo/article/view/67								THIS IS ANOTHER LANGUAGE
2017			https://repositorium.sdum.uminho.pt/bitstream/1822/48707/1/Luciana%20Alaide%20Alves%20Santana.pdf								THIS IS ANOTHER LANGUAGE
2017			http://www.diva-portal.org/smash/get/diva2:1121316/FULLTEXT01.pdf								THIS IS ANOTHER LANGUAGE
2017	Trend in Psychology	http://dx.doi.org/10.9788/tp2017.4-20pt	Marital Forgiveness: An Explanation Based on Human Values		1
2017			https://ri.conicet.gov.ar/handle/11336/76132								THIS IS ANOTHER LANG
2017			http://www.diva-portal.org/smash/record.jsf?pid=diva2%3A1131221&dswid=-298								THIS IS ANOTHER LANG
2017			http://tesis.pucp.edu.pe/repositorio/handle/20.500.12404/9201								THIS IS ANOTHER LANG
2017	Psychological Bulletin	10.1037/bul0000114	Mind matters: A meta-analysis on parental mentalization and sensitivity as predictors of infant–parent attachment		1
2017	Psychology of Aesthetics, Creativity, and the Arts	10.1037/aca0000089	Leisure reading and social cognition: A meta-analysis		1
2017	Journal of Research in Personality	10.1016/j.jrp.2017.02.005	A meta-analysis of correlations between depression and first person singular pronoun use		1			1
2017	Journal of Environmental Psychology	10.1016/j.jenvp.2017.09.001	Environmental concern has a weaker association with pro-environmental behavior in some societies than others: A cross-cultural psychology perspective		1						Is used in the introduction to refer to, how the effect size is small in a study they refered to but not their own study. However since they are using Hemphill as a benchmak still I would say it is a direct interpretation
2017	Journal of Research in Personality	10.1016/j.jrp.2017.03.005	Seeing it both ways: Openness to experience and binocular rivalry suppression (Anna Antinori)		1			1
2017	Organizational Behavior and Human Decision Processes	10.1016/j.obhdp.2017.01.003	Team adaptation in context: An integrated conceptual model and meta-analytic review (Jessica Siegel Christian)		1			1
2017	Occupational and Environmental Medicine	10.1136/oemed-2016-103684	Fitness tests and occupational tasks of military interest: a systematic review of correlations (Veronique D Hauschild)
2017	Assessment	10.1177/1073191115601518	Associations between pre-implant psychosocial factors and spinal cord stimulation outcome: Evaluation using the MMPI-2-RF		1
2017	Personality Disorders: Theory, Research, and Treatment	http://dx.doi.org/10.1037/per0000195	Using Personality Neuroscience to Study Personality Disorder		1
2017	Global Public Health	http://dx.doi.org/10.1080/17441692.2016.1187191	Relationships between poverty and AIDS Illness in South Africa: an investigation of urban and rural households in KwaZulu-Natal (Janina Isabel Steinert)						1		"Although the magnitude of the correlation between poverty and AIDS illness was reduced when accounting for urban/rural residency, it should still be considered as ‘socially important’ (see Hemphill, 2003)."
2017	Personality and Individual Differences	http://dx.doi.org/10.1016/j.paid.2016.01.034	Holistic thinkers anchor less: Exploring the roles of self-construal and thinking styles in anchoring susceptibility (Nathan N. Cheek)		1						"Given the societal implications of anchoring (Kahneman, 2011), even relatively small effects may be important, especially if they occur repeatedly over time (Hemphill, 2003)."
2017	Journal of Engineering Education	10.1002/jee.20178	The Role of Robotics Teams’Collaboration Quality on Team Performance in a Robotics Tournament		1
2017	European Child & Adolescent Psychiatry	10.1007/s00787-017-0996-9	Stressful life events during adolescence and risk for externalizing and internalizing psychopathology: a meta-analysis		1
2017	Social Psychology of Education	10.1007/s11218-017-9369-y	Teachers' sense of responsibility for educational outcomes and its associations with teachers' instructional approaches and professional wellbeing (MC Matteucci)		1
2017	JMIR MHEALTH AND UHEALTH	10.2196/mhealth.6582	Assessing the Medication Adherence App Marketplace From the Health Professional and Consumer Vantage Points
2017	Personality and Individual Differences		A simulator of the degree to which random responding leads to biases in the correlations between two individual differences (Holtzman, Nicholas S)		1
2017	Developmental Psychology	10.1037/dev0000325	A longitudinal integration of identity styles and educational identity processes in adolescence. (Oana Negru-Subtirica and Eleonora Ioana Pop)		1
2017	Cognitive, Affective, & Behavioral Neuroscience	https://doi.org/10.3758/s13415-017-0529-5	Trait compassion is associated with the neural substrate of empathy (Xin Hou)		1			1
2017	Oral Surgery, Oral Medicine, Oral Pathology and Oral Radiology	https://doi.org/10.1016/j.oooo.2016.10.025	Development and validation of a quality-of-life questionnaire for patients with oral potentially malignant disorders (Jyothi Tadakamadla)		1
2017	Industrial and Organizational Psychology	10.1017/iop.2017.44	Empirical Benchmarks for Interpreting Effect Size Variability in Meta-Analysis (Brenton M. Wiernik)				1
2017	Journal of Muslim Minority Affairs	10.1080/13602004.2017.1314631	Non-Muslim Australians' Knowledge of Islam: Identifying and Rectifying Knowledge Deficiencies (O'Donnell, Kate)		1
2017	Jounral of the International Association for Relationship Research	https://doi.org/10.1111/pere.12167	Adult attachment and transportation into narrative worlds (Marina Rain)		1
2017	British Journal of Pain	https://doi-org.ezproxy.library.yorku.ca/10.1177/2049463716673667	Clinical benefits, referral practice and cost implications of an in-hospital pain service: results of a service evaluation in a London teaching hospital		1
2017	Archives of Physical Medicine and Rehabilitation	https://doi.org/10.1016/j.apmr.2016.08.463	Measuring Community Integration in Persons With Limb Trauma and Amputation: A Systematic Review (Linda Resnik)						1
2017	Frontiers in Psychology	https://doi.org/10.3389/fpsyg.2016.02008	Personality measures link slower binocular rivalry switch rates to higher levels of self-discipline (Antinori, Anna)		1		1
2017	International Journal of Personality Psychology		What Rorschach performance can add to assessing and understanding personality (Gregory J. Meyer)		1
2017	British Journal of Surgery	https://doi.org/10.1002/bjs5.7	Impact of performance in a mandatory postgraduate surgical examination on selection into specialty training (DSG Scrimgeour)		1			1			"The magnitude of correlation was in accordance with Cohen’s guidelines (r =0⋅01–0⋅29, low or weak correlation; r =0⋅30–0⋅49, moderate correlation; r≥0⋅50, strong correlation)."
2017	New Educational Review	https://doi.org/10.15804/tner.2017.47.1.10	Self-efficacy of students in a preschool education programme: The construction of a research instrument (Peter Gavora)		1			1
2017	Computers in Human Behavior	10.1016/j.chb.2017.01.061	Pathological personality traits assessment using Facebook: Systematic review and meta-analyses (Carvalho, Lucas de Francisco)		1
2017	Frontiers in Psychology	https://doi.org/10.3389/fpsyg.2017.00070	Confirmatory Factor Analysis of the Combined Social Phobia Scale and Social Interaction Anxiety Scale: Support for a Bifactor Model (R,Gomez)		1			1
2017	Journal of Child and Family Studies	10.1007/s10826-016-0632-1	In the Same Ballpark or a Whole New Ball Game? Staff as Raters of Youth Behavior (Valerie B. Shapiro)		1			1
2017	School Mental Health: A Multidisciplinary Research and Practice Journal	10.1007/s12310-017-9214-7	Screening for student mental health risk: Diagnostic accuracy, measurement invariance, and predictive validity of the Social, Academic, and Emotional Behavior Risk Screener-Student Rating Scale (SAEBRS-SRS) (von der Embse, Nathaniel P)		1			1
2017	Social Neuroscience	https://doi.org/10.1080/17470919.2016.1231713	Cultural immersion alters emotion perception: Neurophysiological evidence from Chinese immigrants to Canada (Pan Liu)		1			1
2017	BMC Pediatrics		Validity of a family-centered approach for assessing infants’ social-emotional wellbeing and their developmental context: a prospective cohort study (Margriet Hielkema, Andrea F. De Winter & Sijmen A. Reijneveld )		1			1
2017	Perspectives on Psychological Science	10.1111/j.1745-6916.2007.00047.x	The Power of Personality: The Comparative Validity of Personality Traits, Socioeconomic Status, and Cognitive Ability for Predicting Important Life Outcomes (Roberts, Brent W; Kuncel, Nathan R; Shiner, Rebecca; Caspi, Avshalom; Goldberg, Lewis R.)		1						"First, the modal effect size on a correlational scale for psychology as a whole is between .10 and .40, including that seen in experimental investigations (see also Hemphill, 2003)."
2017	Asia Pacific Journal of Multidisciplinary Research		Prevalence of Suicide Ideation and Suicide Attempts among the Filipino Youth and Its Relationship with the Family Unit (Mark Anthony Mujer Quintos)		1			1			"However, despite being significant at 95% level of confidence, the correlation coefficients are low – often within a ±.100 coefficient value. It must be noted that even though there are often-used bases on how to interpret the strength of a correlation based on the value of the correlation coefficient such as that proposed by Cohen [12], these are more of guidelines than actual rules [13]. These…
2017	Basic and Applied Social Psychology	http://dx.doi.org/10.1080/01973533.2016.1256287	Mind Perception and Individual Differences: A Replication and Extension (Mia Tharp, Nicholas S. Holtzman & Fade R. Eadeh)		1
2017	The Journal of Gerontopsychology and Geriatric Psychiatry	: https://doi.org/10.1024/1662-9647/a000171	Dispositional and situational emotion regulation in younger and older adults (Hofer, Matthias ; Allemand, Mathias)		1
2017		http://dx.doi.org/10.17652/rpot/2017.3.12931	http://pepsic.bvsalud.org/scielo.php?script=sci_arttext&pid=S1984-66572017000300004								THIS IS ANOTHER LANGUAGE
2017	Universitas Psychologica	http://dx.doi.org/10.11144/javeriana.upsy16-4.cscs	Guess Who 4 Sociometric Questionnaire as Screening of Social Competence in Elementary Education		1
2017	School Mental Health	10.1007/s12310-017-9229-0	Maternal and Paternal Parenting and Associations with School Performance in a Sample of Children with Varying Levels of Externalizing Behavior Problems (Dara E. Babinski, Daniel A. Waschbusch, Sara King, Ann Marie Joyce & Brendan F. Andrade)		1
2017	Journal of Educational Multimedia and Hypermedia		Assessment without testing: Using performance measures embedded in a technology-based instructional program as indicators of reading ability (Mitchell, Alison; Baron, Lauren; Macaruso, Paul)		1
2017	Journal of Youth Development	10.5195/jyd.2017.521	Towards the Promotion of Positive Development among Boys in Challenging Contexts: A Mixed-Methods Study of Engagement in the Scoutreach Initiative (RB Champine, SK Johnson )		1			1			We interpreted the magnitudes of correlation coefficients using Cohen’s guidelines (Hemphill, 2003)." - confused cause they say cohen but then use hemphill as a reference
2017	Environmental Communication		The 2014 Walrus Haul Out: A Case Study of Selective Exposure to Environmental News Coverage (Michael Hennessy, Lauren Hawkins and Kathleen Hall Jamieson)		1
2017	Journal of Research in Personality	10.1016/j.jrp.2017.02.005	A meta-analysis of correlations between depression and first person singular pronoun use (To’Meisha Edwards, Nicholas S. Holtzman)		1
2017			https://ri.conicet.gov.ar/bitstream/handle/11336/34489/CONICET_Digital_Nro.bbd4a3fb-389e-4747-90b0-2d4c6e334eb8_A.pdf?sequence=2								THIS IS ANOTHER LANGUAGE
2017	Trend in Psychology	10.9788/TP2017.4-17En	Assessment of Emotional Intelligence Aspects in the Methods of Pfi ster’s and Zulliger’s		1			1
2017	Developmental Psychology	10.1037/dev0000325	A longitudinal integration of identity styles and educational identity processes in adolescence (Negru-Subtirica, Oana; Pop, Eleonora Ioana; Crocetti, Elisabetta)		1			1
2017	Rorschachiana	10.1027/1192-5604/a000096	Emotional perception and distortion correlates with Rorschach cognitive and interpersonal variables (Miguel, Fabiano Koich; Amaro, Marcia Caroline Portela; Huss, Eduardo Yudi; Zuanazzi, Ana Carolina.)		1			1
2017	Evolutionary Behavioral Sciences	10.1037/ebs0000090	Cavum septum pellucidum volume and life history strategy (Dunkel, Curtis S; Cho, Han Byul; van der Linden, Dimitri; Woodley of Menie, Michael; Platek, Steven M.)		1
2017	Journal of Child Custody: Research, Issues, and Practices	10.1080/15379418.2017.1331780	Personality profiles of factitious disorder imposed by mothers: A comparative analysis (Day, Lauren B; Faust, Jan; Black, Ryan A; Day, Deborah O; Alexander, Anita.)		1
2017			https://www.medigraphic.com/cgi-bin/new/resumenI.cgi?IDREVISTA=300&IDARTICULO=70442&IDPUBLICACION=6853								THIS IS ANOTHER LANGUAGE
2017			https://uamericana.edu.py/revistacientifica/index.php/academo/article/view/67								THIS IS ANOTHER LANGUAGE
2017			https://repositorium.sdum.uminho.pt/bitstream/1822/48707/1/Luciana%20Alaide%20Alves%20Santana.pdf								THIS IS ANOTHER LANGUAGE
2017			http://www.diva-portal.org/smash/get/diva2:1121316/FULLTEXT01.pdf								THIS IS ANOTHER LANGUAGE
2017	Trend in Psychology	http://dx.doi.org/10.9788/tp2017.4-20pt	Marital Forgiveness: An Explanation Based on Human Values		1
2017			https://ri.conicet.gov.ar/handle/11336/76132								THIS IS ANOTHER LANG
2017			http://www.diva-portal.org/smash/record.jsf?pid=diva2%3A1131221&dswid=-298								THIS IS ANOTHER LANG
2017			http://tesis.pucp.edu.pe/repositorio/handle/20.500.12404/9201								THIS IS ANOTHER LANG

## Sheet: Gignac & Szodorai (2016)
Year	Journal	Article DOI	Article Title and First Author (DOI not available)	Field (if not in psychology)	Directly Interpretational	Conceptually Interpretational	Theoretical	Multiple Methods?	Irrelevant	Inaccessible	Other Comments
2016	European Journal of Personality	https://doi.org/10.1002/per.2069			x			x			"The meta-analytic results are particularly revealing, with the standardized relations of SDO with ethnic prejudice and speciesism higher than .40 (moderate-to-large effects following Cohen, 1988; large effects following Gignac & Szodorai, 2016), of comparable magnitude. Moreover, in each study (and the meta-analytic averages) " Listed both methods on equal ground really
2016	Preferences, and Beliefs		The Relationship Between Intertemporal Choice and Following the Path of Least Resistance Across Choices, Preferences, and Beliefs: Amitai Shenhav		x						It is important to note that our results cannot speak directly to the nature of the correlation between intertemporal choice and the other measures examined, and it is also important to note that the strengths of the correlations themselves are small to moderate by the standards of individual differences research13 (Gignac & Szodorai, 2016)
2016	Psychological Bulletin	https://psycnet.apa.org/doi/10.1037/bul0000080			x						In fairness, a correlation of r = .20 appears comparable to the average effect size in individual differences psychology (Gignac & Szodorai, 2016)
2016	Scientific Reports	https://doi.org/10.1038/srep31388							x		Cited, but not directly used in the article
2016	*no journal*		Clinical science and the replicability crisis: Jennifer L. Tackett								not a journal article just a manuscript
2016	*doctoral Dissertation*		Problematic Gaming and Gambling among Adolescents: S., Vadlin
2016	*pre print*		The Big Five Personality Traits, Big Two Metatraits and Social Media: A Meta-AnalysisL W. K Campbell
2016	*pre print*		Preprint of Too good to be false: Nonsignificant results revisited: C. H. Hartgerink
2016	*pre print*		An effect size distribution analysis of heart rate variability studies: Recommendations for reporting the magnitude of group differences: Daniel S. Quintana
2017	Perspectives on Psychological Science	https://doi.org/10.1177/1745691617690042	It’s Time to Broaden the Replicability Conversation: Thoughts for and From Clinical Psychological Science (Tackett et al.)	0			1
2017	Psychophysiology	https://doi.org/10.1111/psyp.12798	Statistical considerations for reporting and planning heart rate variability case‐control studies (Quintana)	0			1				This paper mentioned Gignac as one of the first paper to look into the field-specific ES, and thus attempted to do the same in Heart Rate Variability Field
2017	Psychological Bulletin	https://doi-org.ezproxy.library.yorku.ca/10.1037/bul0000114	Mind matters: A meta-analysis on parental mentalization and sensitivity as predictors of infant–parent attachment (Zeegers et al.)	0	1
2017	PLoS One	10.1371/journal.pone.0179646	Personality traits across countries: Support for similarities rather than differences (Kajonius & Giolla)	0	1
2017	Personality and Individual Differences	https://doi.org/10.1016/j.paid.2017.04.061	Can personality traits predict musical style preferences? A meta-analysis (Schäfer & Mehlhorn)	0					1		Mentioned Gignac but used Cohen
2017	Psychological Science	https://doi.org/10.1177/0956797617710785	Mutualistic Coupling Between Vocabulary and Reasoning Supports Cognitive Development During Late Adolescence and Early Adulthood (Kievit et al.)	0	1
2017	Collabra: Psychology	DOI: https://doi.org/10.1525/collabra.71	Too Good to be False : Nonsignificant Results Revisited (Hartgerink et al.)	0			1
2017	Scientific Reports	DOI:10.1038/s41598-017-05299-9	The behavioral and neural basis of empathic blame (Patil et al.)	0	1
2017	European Journal of Personality	https://doi.org/10.1002/per.2114	On Self‐Love and Outgroup Hate: Opposite Effects of Narcissism on Prejudice via Social Dominance Orientation and Right‐Wing Authoritarianism (Cichocka et al.)	0					1		Mentioned Gignac but used Cohen
2017	Intelligence	https://doi.org/10.1016/j.intell.2017.06.004	Brain volume and intelligence: The moderating role of intelligence measurement quality (Gignac & Bates)	0	1
2017	Journal of Communication Disorders	https://doi.org/10.1016/j.jcomdis.2017.06.003	Assessing pragmatic communication in children with Down syndrome (Smith et al.)	0	1			1			Used both Gignac and Cohen
2017	Journal of Personality and Social Psychology	https://doi-org.ezproxy.library.yorku.ca/10.1037/pspi0000087	Consistency and inconsistency among romantic partners over time. (Eastwick et al.)	0	1
2017	Health Psychology	https://doi-org.ezproxy.library.yorku.ca/10.1037/hea0000429	Personality and sedentary behavior: A systematic review and meta-analysis. (Allen et al.)	0	1			1
2017	Contemporary Educational Psychology	https://doi.org/10.1016/j.cedpsych.2017.03.003	Materialism does not pay: Materialistic students have lower motivation, engagement, and achievement (King & Datu)	0	1			1			Compared with the effect size in the same literature context	1
2017	JMIR Mhealth Uhealth	10.2196/mhealth.6582	Assessing the Medication Adherence App Marketplace From the Health Professional and Consumer Vantage Points (Dayer et al.)	0	1
2017	Frontiers in psychology	https://doi.org/10.3389/fpsyg.2017.01707	The Mediating Effect of Self-Efficacy in the Connections between Strength-Based Parenting, Happiness and Psychological Distress in Teens (Loton & Waters)	0	1
2017	PsyArXiv Preprint	https://doi.org/10.31234/osf.io/2epc4	Empirically Derived Guidelines for Interpreting Effect Size in Social Psychology (Lovakov & Agadullina)	0		1					This is a pre-print article. Used Hemphill's approach for social psychology literature
2017	Personality and Individual Differences	https://doi.org/10.1016/j.paid.2017.06.034	What's your beef with vegetarians? Predicting anti-vegetarian prejudice from pro-beef attitudes across cultures (Earle & Hodson)	0	1
2017	Cognitive, Affective, & Behavioral Neuroscience	DOI 10.3758/s13415-017-0529-5	Trait compassion is associated with the neural substrate of empathy (Hou et al.)	0	1
2017	Psychology of Sport and Exercise	https://doi.org/10.1016/j.psychsport.2017.06.005	The light quartet: Positive personality traits and approaches to coping in sport coaches (Laborde et al.)	0	1
2017	Industrial and Organizational Psychology	https://doi-org.ezproxy.library.yorku.ca/10.1017/iop.2017.44	Empirical Benchmarks for Interpreting Effect Size Variability in Meta-Analysis (Wiernick et al.)	0			1
2017	Learning and Individual Differences	https://doi.org/10.1016/j.lindif.2017.02.007	Who's getting the grades and who's keeping them? A person-centered approach to academic performance and performance variability (Wingate & Toms)	0	1
2017	Personality and Individual Differences	https://doi.org/10.1016/j.paid.2017.03.047	To be alone or not to be alone? Facets of narcissism and preference for solitude (Fatfouta)	0	1			1
2017	Personality and Individual Differences	https://doi.org/10.1016/j.paid.2017.04.060	Exploring the relations between self-monitoring, authenticity, and well-being (Pillow et al.)	0	1			1
2017	Personality and Individual Differences	https://doi.org/10.1016/j.paid.2017.02.028	Five factor personality traits and inflammatory biomarkers in the English longitudinal study of aging (Allen & Larbode)	0	1
2017	Организационная психология.		Профессиональная мотивация сотрудников российских предприятий: диагностика и связи с благополучием и успешностью деятельности	0	1
2017	Frontiers in psychology	https://doi.org/10.3389/fpsyg.2017.01160	Predictors of Citation Rate in Psychology: Inconclusive Influence of Effect and Sample Size (Hanel & Haase)	0	1
2017	Journal of Research in Personality	https://doi.org/10.1016/j.jrp.2017.05.002	What are other-rated scales composed of? Sources of measurement error and true trait variance in other-ratings of the Big Five (Rauthmann)	0	1			1
2017	Cultura	https://doi.org/10.24265/cultura.2017.v31.10	Academic procrastination, coping with pre-exam anxiety and academic performance in psychology students: a preliminary analysis (Dominguez-Lara)	0	1
2017	Neuropsychology Review	DOI 10.1007/s11065-017-9353-5	Neuropsychological Predictors of Outcome Following Traumatic Brain Injury in Adults: a Meta-Analysis (Allanson et al.)	0	1
2017	Public Health	https://doi.org/10.3390/ijerph14090997	Delay Discounting as an Index of Sustainable Behavior: Devaluation of Future Air Quality and Implications for Public Health (Berry et al.)	0	1
2017	Journal of Nursing Education	https://doi.org/10.3928/01484834-20171020-02	The Purpose and Power of Reporting Effect Sizes in Nursing Education Research (Spurlock)	0			1
2017	The Open Psychology Journal	http://dx.doi.org/10.2174/1874350101710010081	Cognitive Loads and Training Success in a Video-Based Online Training Course ( Stiller & Köster)	1
2017	Investigación educ. médica	http://dx.doi.org/10.1016/j.riem.2016.09.003	Self-reported test performance: An exploratory report (Sergio Alexis Dominguez-Lara)	0	1						I AM NOT SURE IF THIS IS CONSIDERED AS A JOURNAL ARTICLE
2017	Psychology in the Schools	https://doi.org/10.1002/pits.22069	School and community factors involved in Chilean students’ perception of school safety (Lopez et al.)	0	1
2017	Journal of Research in Personality	https://doi.org/10.1016/j.jrp.2016.12.001	Personality self-concept affects processing of trait adjectives in the self-reference memory paradigm (Howell & Zelenski)	0	1
2017	Education Research International	https://doi.org/10.1155/2017/1768690	Complex Problems in Entrepreneurship Education: Examining Complex Problem-Solving in the Application of Opportunity Identification (Baggen et al.)	0	1			1
2017	PsyArXiv	https://doi.org/10.1093/oxfordhb/9780190263348.013.26	Person-Situation Transactions Across the Lifespan (Corker & Donnellan)	0			1
2017	PsyArXiv	10.31234/osf.io/ay59f	Enhancing Transparency and Openness at the Journal of Research in Personality (Lucas & Donnellan)	0			1
2017	PsyArXiv	10.31234/osf.io/zq49m	Does upward mobility result in greater well-being? Evidence from a pre-registered study on a large population-based survey (Cheung et al.)	0	1
2017	Psychologiczne Zeszyty Naukowe		nterpretacja statystyk w ar tykułach naukowych – wskazówki dla praktyków (Budzicz Łukasz)	0			1
2017	OSF Preprints	10.31219/osf.io/4an93	Genomic ancestry, cognitive ability, and socioeconomic outcomes (Kirkegaard et al.)	0		1
2017	Anxiety Stress Coping.	doi: 10.1080/10615806.2017.1384466	Are perfectionism dimensions risk factors for anxiety symptoms? A meta-analysis of 11 longitudinal studies. (Smith et al.)	0	1
2017	Journal of Experimental Psychology: Human Perception and Performance,	https://doi-org.ezproxy.library.yorku.ca/10.1037/xhp0000463	Adaptive face coding contributes to individual differences in facial expression recognition independently of affective factors. (Palermo et al.)	0	1
2017	Actas Urológicas Españolas	https://doi.org/10.1016/j.acuro.2017.03.005	Comparing groups with an effect size and confidence intervals approach: A reminder (S.A.Dominguez-Lara)	0						1	Cannot locate full article. Only the letter to the editor
2017	Psychological Methods	doi: 10.1037/met0000126.	Reporting effect sizes in original psychological research: A discussion and tutorial. (Pek & Flora)	0			1
2018	Behav Res	10.3758/s13428-017-0935-1	The reliability paradox: Why robust cognitive tasks do not produce reliable individual differences (Craig Hedge & Georgina Powell & Petroc Sumner)		1			1
2018	Journal of Research in Personality	https://doi.org/10.1016/j.jrp.2018.02.007	Subjective well-being and academic achievement: A meta-analysis (Susanne Bücker, Sevim Nuraydin, Bianca A. Simonsmeier, Michael Schneider, Maike Luhmann)		1
2018	Psychological Methods	http://dx.doi.org/10.1037/met0000126	Reporting Effect Sizes in Original Psychological Research: A Discussion and Tutorial (Jolynn Pek, David B. Flora)				1
2018	Appetite	https://doi.org/10.1016/j.appet.2017.08.027	Conservatism predicts lapses from vegetarian/vegan diets to meat consumption (through lower social justice concerns and social support) (Gordon Hodson, Megan Earle)		1			1
2018	International Journal of Information Management	https://doi.org/10.1016/j.ijinfomgt.2017.08.009	Impact of online gamers’ personality traits on interdependence, network convergence, and continuance intention: Perspective of social exchange theory (Han-Chung Huanga, T.C.E.Cheng, Wei-FanHuang, Ching-I Teng)		1
2018	PNAS		Cognitive underpinnings of nationalistic ideology in the context of Brexit (Leor Zmigroda, Peter J. Rentfrowa, and Trevor W. Robbins)		1
2018	Personality and Individual Differences	https://doi.org/10.1016/j.paid.2018.03.026	Sex differences in 30 facets of the five factor model of personality in the large public (N = 320,128) (Petri J. Kajoniusa , John Johnsond)		1
2018	Journal of Experimental Social Psychology	http://dx.doi.org/10.1016/j.jesp.2017.10.011	When attitudes and habits don’t correspond: Self-control depletion increases persuasion but not behavior (Guy Itzchakova, Liad Uzielb, Wendy Wood)		1			1
2018	NeuroImage	https://doi.org/10.1016/j.neuroimage.2017.05.012	Concurrent white matter bundles and grey matter networks usingindependent component analysis (Jonathan O'Muircheartaigh, Saad Jbabdi)		1
2018	Psychological Bulletin	10.1037/bul0000157	Linking big five personality traits to sexuality and sexual health: A meta-analytic review (Allen, Mark S; Walter, Emma E)		1
2018	School Psychology Quarterly	10.1037/spq0000234	The triarchic model of grit is linked to academic success and well-being among Filipino high school students (Datu, Jesus Alfonso D; Yuen, Mantak; Chen, Gaowei)		1
2018	Journal of Child Psychology and Psychiatry	https://doi.org/10.1111/jcpp.12838	Annual Research Review: Not just a small adult brain: understanding later neurodevelopment through imaging the neonatal brain (Dafnis Batalle A. David Edwards Jonathan O'Muircheartaigh)		1						" In studies not looking at disease or pathology, where the interest is in individual differences in cognitive abilities or developmental function, and again where large effect sizes would not be expected (Gignac & Szodorai, 2016), the need for very large sample sizes becomes more obviously apparent."
2018	Journal of Happiness Studies volume	https://doi-org.ezproxy.library.yorku.ca/10.1007/s10902-016-9805-2	Flourishing is Associated with Higher Academic Achievement and Engagement in Filipino Undergraduate and High School Students (Jesus Alfonso D. Datu)		1			1
2018	Anxiety, Stress & Coping: An International Journal	https://doi.org/10.1080/10615806.2017.1384466	Are perfectionism dimensions risk factors for anxiety symptoms? A meta-analysis of 11 longitudinal studies (Martin M. Smith,Vanja Vidovic,Simon B. Sherry,Sherry H. Stewart &Donald H. Saklofske)		1
2018	Psychology of Sport & Exercise	https://doi.org/10.1016/j.psychsport.2018.04.005	Consequences of prosocial and antisocial behaviors in adolescent male soccer players: The moderating role of motivational climate (Ali Al-Yaaribia, Maria Kavussanu)		1
2018	Prog Neuropsychopharmacol Biol Psychiatr	10.1016/j.pnpbp.2017.09.016	A Proton MR Spectroscopy Study of the Thalamus in Twins with Autism Spectrum Disorder (John P. Hegarty, II, PhD,1,* Meng Gu, PhD,2 Daniel M. Spielman, PhD,2 Sue C. Cleveland, BS,1 Joachim F. Hallmayer, MD,1 Laura C. Lazzeroni, PhD,1 Mira M. Raman, MS,1 Thomas W. Frazier, PhD,3,4 Jennifer M. Phillips, PhD,1 Allan L. Reiss, MD,1 and Antonio Y. Hardan)		1
2018	Appetite	https://doi.org/10.1016/j.appet.2017.11.098	Personality and attitudinal correlates of meat consumption: Results of two representative German samples (Tamara M.Pfeiler, Boris Egloff)		1			1
2018	Jounral of Intelligence	https://doi.org/10.3390/jintelligence6030030	The Relation of Personality and Intelligence—What Can the Brunswik Symmetry Principle Tell Us?(André Kretzschmar , Marion Spengler, Anna-Lena Schubert , Ricarda Steinmayr and Matthias Ziegler)		1
2018	Journal of Happiness Studies	10.1007/s10902-017-9901-y	Mindful and resilient? Incremental validity of sense of coherence over mindfulness and Big Five personality factors for quality of life outcomes (Dennis Grevenstein, Corina Aguilar-Raab, Matthias Bluemke)		1			1
2018	Emotion	http://dx.doi.org/10.1037/emo0000389	Disgust as a Mechanism for Decision Making Under Risk: Illuminating Sex Differences and Individual Risk-Taking Correlates of Disgust Propensity ( Adam Maxwell Sparks and Daniel M. T. Fessler, Kai Qin Chan, Ashwini Ashokkumar, Colin Holbrook)		1
2018	Social Psychology		Ethnic diversity and support for populist parties: The “right” road through political cynicism and lack of trust (Jasper Van Assche, Kristof Dhont, Alain Van Hiel, & Arne Roets)		1
2018	Journal of Experimental Psychology: Human Perception and Performance	10.1037/xhp0000463	Adaptive face coding contributes to individual differences in facial expression recognition independently of affective factors (Palermo, Romina; Jeffery, Linda; Lewandowsky, Jessica; Fiorentini, Chiara; Irons, Jessica L; et al.)		1
2018	Personality and Social Psychology Bulletin		Agency Beliefs Over Time and Across Cultures: Free Will Beliefs Predict Higher Job Satisfaction (Gilad Feldman, Jiing-Lih Farh, and Kin Fai Ellick Wong)		1
2018	Administration and Policy in Mental Health and Mental Health Services Research		Attitudes of Austrian Psychotherapists Towards Process and Outcome Monitoring (Tim Kaiser, Lisa Schmutzhart & Anton-Rupert Laireiter )		1			1
2018	Welcome Open Research	10.12688/wellcomeopenres.14241.2	The neural determinants of age-related changes in fluid intelligence: a pre-registered, longitudinal analysis in UK Biobank		1
2018	Journal of School Psychology	https://doi.org/10.1016/j.jsp.2018.10.001	Meta-analysis of the relationship between academic achievement and broad abilities of the Cattell-horn-Carroll theory (Brian A. Zaboski II, John H. Kranzler, Nicholas A. Gage)		1			1			"Use of Cohen's (1988) benchmarks for the interpretation of the effect size of correlations is controversial and their generalizability to applied practice is arguable. With regard to the use of CHC abilities as markers, it is important to note that Cohen's (1988) benchmarks were intended for interpretation of effect sizes in the social and behavioral sciences. Further, as Gignac and Szodorai (20…
2018	Appetite	https://doi.org/10.1016/j.appet.2018.07.007	Personality and meat consumption: The importance of differentiating between type of meat (Tamara M.Pfeiler, BorisEgloff)		1			1			"While the effect sizes reported in the two presented studies are relatively small in terms of the conventions put forward by Cohen (1992), researchers have recently argued that empirical guidelines for interpreting the magnitude of correlation coefficients may at times be too strict, or even artificial, and that smaller correlation coefficients may be more the rule than the exception (Gignac & S…
2018	Computers & Education	https://doi.org/10.1016/j.compedu.2018.06.010	Is facebook involvement associated with academic engagement among Filipino university students? A cross-sectional study. (Jesus Alfonso D.Datua1WeipengYangb1Jana Patricia M.Valdezc1Samuel Kai WahChu)		1
2018	Journal of Research in Personality	https://doi.org/10.1016/j.jrp.2018.07.002	Is it all about the money? A re-analysis of the link between Honesty-Humility and Dictator Game giving (lsabel Thielmann, Benjamin E.Hilbig)		1
2018	Social Psychological and Personality Science	https://doi.org/10.1177/1948550617727587	Existential Ennui: Examining the Reciprocal Relationship Between Self-Alienation and Academic Amotivation (Jinhyung Kim, Andrew G. Christy, Rebecca J. Schlegel, M. Brent Donnellan, and Joshua A. Hicks)		1
2018	Social Psychological and Personality Science	https://doi.org/10.1177/1948550617699252	A Longitudinal Test of Three Theories of Overconfidence (Sean C. Murphy, Fiona Kate Barlow, and William von Hippel)		1
2018	Current Psychology		Dark malevolent traits and everyday perceived stress (Petri J. Kajonius & Therese Björkman)		1
2018	Journal of Research in Personality	https://doi.org/10.1016/j.jrp.2017.11.007	Freedom and responsibility go together: Personality, experimental, and cultural demonstrations (Kennon M. Sheldon, Tamara Gordeeva, Dmitry Leontiev, Martin F. Lynch, Evgeny Osin,Elena Rasskazova, Liudmila Dementiy)		1
2018	School Psychology International	https://doi-org.ezproxy.library.yorku.ca/10.1177/0143034318793468	Examining the association of grit with test emotions among Hong Kong Chinese primary school students (Jesus Alfonso D. Datu, Ricci W. Fong, Ricci W. Fong)		1
2018	International Journal of Environmental Research and Public Health	https://doi.org/10.3390/ijerph15091977	The Effects of a Health Promotion Program Using Urban Forests and Nursing Student Mentors on the Perceived and Psychological Health of Elementary School Children in Vulnerable Populations (Kyung-Sook Bang,Sungjae Kim, Min Kyung Song ,Kyung Im Kang and Yeaseul Jeong)
2018	Journal of Psychopathology and Behavioral Assessment		An Examination of PAI Clinical Descriptors and Correlates in an Outpatient Sample: Tailoring of Interpretive Statements (Richard Rogers, Margot M. Williams, Darby B. Winningham & Allyson J. Sharf)				1				As cogently observed by an anonymous reviewer, the selection of effect sizes can appear to be arbitrary. Widely cited, Cohen (1988) provided benchmarks for classifying small, medium, and large effects corresponding to Pearson’s rs of .10, .30, and .50. More recent meta-analyses (Hemphill 2003; Gignac and Szodorai 2016) have proposed lowering the benchmarks for medium and large effect sizes. For i…
2018	Collabra Psychol	10.1525/collabra.112	Only so Many Hours: Correlations Between Personality and Daily Time Use in a Representative German Panel (Julia M. Rohrer and Richard E. Lucas)
2018	Social Psychological and Personality Science	https://doi.org/10.1177/1948550617722201	Toward an Integrated Cognition Perspective on Ethnic Prejudice: An Investigation Into the Role of Intelligence and Need for Cognitive Closure (Jonas De keersmaecker, Dries H. Bostyn, Johnny R. J. Fontaine, Alain Van Hiel, Arne Roets)		1
2018	Front. Psychol.	https://doi.org/10.3389/fpsyg.2018.01440	The Positive Relationships of Playfulness With Indicators of Health, Activity, and Physical Fitness (René T. Proyer, Fabian Gander, Emma J. Bertenshaw and Kay Brauer)		1
2018	Psychology of Popular Media Culture.	DOI: 10.1037/ppm0000204	Do Computer Games Jeopardize Educational Outcomes? A Prospective Study on Gaming Times and Academic Achievement (Timo Gnambs, Lukasz Stasielowicz, Ilka Wolter, and Markus Appel)		1			1
2018	HUMOR	https://doi.org/10.1515/humor-2017-0089	Can self-defeating humor make you happy? Cognitive interviews reveal the adaptive side of the self-defeating humor style (Sonja Heintz and Willibald Ruch)		1
2018	European Journal of Personality	10.1002/per.2158	Behavioral Consistency within the Prisoner’s Dilemma Game: The Role of Personality and Situation (Tessa Haesevoetsa , Chris Reinders Folmerb, Dries H. Bostyna and Alain Van Hiel)		1
2018	J Undergrad Neurosci Educ		The New Statistics for Neuroscience Majors: Thinking in Effect Sizes (Robert J Calin-Jageman)				1
2018	Clinical and Translational Medicine		The frequency of post-traumatic stress disorder symptoms in athletes with and without sports related concussion (Heather E. Brassil & Anthony P. Salvatore)			1		1
2018	Journal of Research in Personality	https://doi.org/10.1016/j.jrp.2018.07.004	A wolf in sheep’s clothing? Communal narcissism and positive implicit self-views in the communal domain (Ramzi Fatfouta, Michela Schröder-Abé)		1
2018	Journal of Research in Personality	https://doi.org/10.1016/j.jrp.2018.09.006	The “other” relationships of self-assessed intelligence: A meta-analysis (Matt C.Howard, Joshua E.Cogswell)		1			1
2018	Jounral of Intelligence	https://doi.org/10.3390/jintelligence6030041	How Specific Abilities Might Throw ‘g’ a Curve: An Idea on How to Capitalize on the Predictive Validity of Specific Cognitive Abilities (Matthias Ziegler and Aaron Peiker)		1
2018	International Journal of Law and Psychiatry	https://doi.org/10.1016/j.ijlp.2018.02.013	Do impression management and self-deception distort self-report measures with content of dynamic risk factors in offender samples? A meta-analytic review (Martin Hildebranda, Carlijn J.M.Wibbelink, BrunoVerschuere)		1			1
2018	Medical Education	https://doi.org/10.1016/j.edumed.2017.09.002	Normative data of an emotional exhaustion scale in psychology college students from Lima (Peru) Normative data of an emotional exhaustion scale in psychology universitystudents from Lima (Peru) (Sergio Alexis Dominguez-Lara, Manuel Fernández-Arata, Denisse Manrique-Millones, Danitsa Alarcón-Parco, Maité Díaz-Peñaloza)		1
2018	Journal of ergonomics		Subjective evaluation of industrial exoskeletons in field studies at selected workplaces (Ralph Hensel & Mathias Keil)		1
2018	International Journal of Dream Research		A Meta-Reanalysis of Dream-ESP Studies: Comment on Storm et al. (2017) (Matthew C. Howard)		1			1
2018	Journal of Biological Rhythm Research	https://doi.org/10.1080/09291016.2018.1430	Napping and morningness-eveningness (Arash Rahafara, Samaneh Mohamadpourb and Christoph Randler)		1
2018	Vocations and Learning		Stress and Resources in Vocational Problem Solving (Tobias Kärner, Nina Minkley, Andreas Rausch, Thomas Schley & Detlef Sembill)		1
2018	DESIGN METHODS	https://doi.org/10.21278/idc.2018.0497	HOW DO C&C²-MODELS IMPROVE EFFICIENCY, COMPREHENSIBILITY AND SCOPE IN FAILURE ANALYSIS - AN EMPIRICAL STUDY BASED ON TWO LIVE-LABS (B. Gladysz and A. Albers)		1
2018	Aggression and Violent Behavior	https://doi.org/10.1016/j.avb.2018.07.006	The usefulness of psychopathy in explaining and predicting violence: Discussing the utility of competing perspectives (Henriette Bergstrøma, Simon R.Larmourb, David P.Farrington)		1			1
2018	Career Development International	https://doi.org/10.1108/CDI-01-2018-0019	Emotional intelligence and entrepreneurial intentions: an exploratory meta-analysis (Chao Miao, Ronald H. Humphrey, Shanshan Qian and Jeffrey M. Pollack)			1		1
2018	Social Cognition		GRANDIOSE NARCISSISTS SEEK STATUS SELECTIVELY (Miranda Giacomin, Ashley M. Battaglini, and Nicholas O. Rule)			1
2018	Psychological Research		You ≠ me: individual differences in the structure of social cognition (D. J. Shaw, K. Czekóová, C. R. Pennington, A. W. Qureshi, B. Špiláková, M. Salazar, M. Brázdil & T. Urbánek)		1
2018	Teaching science		Analysis of conditions for the development of vocational internships that are conducive to learning and development for asylum seekers and refugees who are required to attend vocational school: Findings from a diary study An analysis of the characteristics of internships conducive to vocational orientation for young refugees and asylum seekers: Results of a diary study (Hannes Reinke ,Tobias Kärn…		1
2018		THIS IS ANOTHER LANGUAGE	https://dialnet.unirioja.es/servlet/articulo?codigo=6543773
2018	Cultural-Historical Psychology	doi:10.17759/chp.2018140104	Personality Development and the Quality of Solitude (Ishanov S.A., Osin E.N., Kostenko V.Yu.)		1
2018		THIS IS ANOTHER LANGUAGE	https://journals.sagepub.com/doi/abs/10.1177/1029864918806341
2018	Studia Psychologica	10.21909/sp.2018.04.767	The Influence of Personality Traits on Life Satisfaction Through Work Engagement and Job Satisfaction among Academic Faculty Members (Marek Blatný, Petr Květon, Martin Jelínek, Iva Šolcová, Kateřina Zábrodská, Jiří Mudrák, Kateřina Machovcová)		1
2018	Assessment	https://doi.org/10.1177/1073191118789260	A Psychometric Examination of the Anagram Persistence Task: More Than Two Unsolvable Anagrams May Not Be Better (Gilles E. Gignac and Ka Ki Wong)		1
2018	Philippine Journal of Psychology		Interdependent Happiness is Associated With Higher Levels of Behavioral and Emotional Engagement Among (Jesus Alfonso D. Datu, Gabriel Sebastian N. Lizada)		1
2018	Wellcome Open Research	10.12688/wellcomeopenres.14241.2	The neural determinants of age-related changes in fluid intelligence: a pre-registered, longitudinal analysis in UK Biobank (Michael Rönnlund, Sara Pudas)		1
2018	Neurobiology of Aging	https://doi.org/10.1101/264770	Strong and specific associations between cardiovascular risk factors and brain white matter micro- and macro-structure in health ageing (Delia Fuhrmann, David Nesbitt, Meredith Shafto, James B. Rowe, Darren Price, Andrew Gadie, Cam-CAN, Rogier A. Kievit)		1
2018	Journal of Bird Study	https://doi.org/10.1080/00063657.2018.1557104	Spatial and seasonal use of habitat by birds in northern Nigeria (Sulaiman I. Muhamma,Amy Y., &Rosli Ramli		1
2018	Psychology of Sport and Exercise	10.1016/j.psychsport.2018.04.005	Consequences of prosocial and antisocial teammate behaviour in adolescent soccer players: The moderating role of motivational climate (Al-yaaribi, Ali ; Kavussanu, Maria)		1
2018	Personality and Social Psychology Review		Perfectionism and the Five-Factor Model of Personality: A Meta-Analytic Review (Martin M. Smith, Simon B. Sherry, Vanja Vidovic, Donald H. Saklofske, Joachim Stoeber, Ayrn Benoit)		1
2018	BMJ Open	10.1136/bmjopen-2017-021284	Assessing the ability of the Drug-Associated Risk Tool (DART) questionnaire to stratify hospitalised older patients according to their risk of drug-related problems: a cross-sectional validation study (Dominik Stämpfli, Fabienne Boeni, Andy Gerber, Victor A D Bättig, Rebekka Weidmann, Kurt E Hersberger, Markus L Lampert)		1
2018	Applied Research in Quality of Life		Is Longer Always Better? A Comparison of the Validity of Single-item Versus Multiple-item Measures of Life Satisfaction (Veljko Jovanović & Milica Lazić)		1			1
2018	Big Data Cogn. Comput.	https://doi.org/10.3390/bdcc2030029	Recreating the Relationship between Subjective Wellbeing and Personality Using Machine Learning: An Investigation into Facebook Online Behaviours (Alexandra Marinucci ,Jake Kraska and Shane Costello)		1
2018	The trauma surgeon		Intra- or extramedullary stabilization of distal, extra-articular tibia fractures (Dirk Stenge & Wolf Mutschler )		1
2018	Journal of Educational Research		Asymmetries between grades and test performances at the end of 8 th grade? An analysis based on the Austrian educational standards assessment in Mathematics 2012 (Christine Schmid)		1			1
2018		THIS IS ANOTHER LANGUAGE	http://dspace.umh.es/bitstream/11000/4785/7/05.pdf
2018		THIS IS ANOTHER LANGUAGE	https://psychologia-ekonomiczna.com.pl/article/view/1657
2018	Digital Journal of Research in University Teaching	http://dx.doi.org/10.19083/ridu.2018.547	Convergent and Discriminating Evidence of the TAI-State: Influence of Pre-Exam Coping Strategies (Sergio Dominguez-Lara)				1		1		"Firstly, it is difficult to obtain acceptable cut-off points to assess the R 2 measures found (Hair, Ringle, & Sarstedt, 2011) since they depend on the breadth and complexity of the variables studied (Hair, Hult, Ringle, & Sarstedt , 2014), for which recourse was made to approaches linked to the social sciences (R 2 > .04; Ferguson, 2009) that allow a realistic and less restrictive assessment of…

## Sheet: Rubio-Aparicio et al. (2017)
Year	Journal	Article DOI	Article Title and First Author (DOI not available)	Field (if not in psychology)	Directly Interpretational	Conceptually Interpretational	Methodological / Theoretical	Multiple Methods?	Irrelevant	Inaccessible	Other Comments
2018	PLOS ONE	https://doi.org/10.1371/journal.pone.0206516	A brief online transdiagnostic measure: Psychometric properties of the Overall Anxiety Severity and Impairment Scale (OASIS) among Spanish patients with emotional disorders, Alberto Gonza ́lez-Robles et al		1
2018	Annals of Psychology	http://dx.doi.org/10.6018/analesps.34.2.320131	Guidelines for Reporting Systematic Reviews and Meta-analyses				1
2018	Research Synthesis Methods	DOI: 10.1002/jrsm.1312	Estimation of an overall standardized mean difference in random‐effects meta‐analysis if the distribution of random effects departs from normal				1
2019		https://doi.org/10.3389/fpsyg.2019.00813	The Meaningfulness of Effect Sizes in Psychological Research: Differences Between Sub-Disciplines and the Impact of Potential Biases				1
2019	Palliative Medicine	1//0d.o1i1.o7rg7/102.16197271/062361982816138108181	Brief psychosocial interventions improve quality of life of patients receiving palliative care: A systematic review and meta-analysis	Biology	1				1
2019			A demonstration and evaluation of the use of cross-classified random-effects models for meta-analysis, https://link.springer.com/article/10.3758/s13428-018-1063-2#auth-1				1
2019	Psychological Medicine	https://doi.org/10.1017/ S003329171900120X	The process and delivery of CBT for depression in adults: a systematic review and network meta-analysis		1
2019	Journal of Clinical and Health Psychology		Family involvement and treatment for young children with Obsessive- Compulsive Disorder: Randomized control study		1
2019	PLOS ONE	https://doi.org/10.1371/journal. pone.0222386	Effects of the Best Possible Self intervention: A systematic review and meta-analysis						1
2019											Not published
