# Supplementary material for: Denouncing the use of field-specific effect size distributions to inform magnitude
Source: PeerJ. 2021 Jun 14;9:e11383. doi: 10.7717/peerj.11383 (PMC8210805; doi:10.7717/peerj.11383)
Supplement: Supplemental Information 2 — A comparison between the number of published articles that cite the primary authors versus the number of articles published in journals containing the word "psychology". [file peerj-09-11383-s002.zip]

Archive with 2 entries (2 files):
- Supplemental_Data_S2.xlsx
- __MACOSX/._Supplemental_Data_S2.xlsx
