# Supplementary material for: Denouncing the use of field-specific effect size distributions to inform magnitude
Source: PeerJ. 2021 Jun 14;9:e11383. doi: 10.7717/peerj.11383 (PMC8210805; doi:10.7717/peerj.11383)
Supplement: Supplemental Information 2 — A comparison between the number of published articles that cite the primary authors versus the number of articles published in journals containing the word "psychology". [file peerj-09-11383-s002.zip › Supplemental_Data_S2.xlsx]

## Sheet: Primary Articles
Year	Hemphill, 2003	Gignac & Szodorai, 2016	Rubio-Aparicio et al., 2017	Lovakov & Agadullina, 2018	Brydges, 2019
2003	3
2004	15
2005	16
2006	17
2007	28
2008	25
2009	30
2010	27
2011	27
2012	35
2013	30
2014	65
2015	68
2016	75	9
2017	89	51	0
2018	112	95	10	1
2019	152	176	10	21	12
Year	Articles Published in Journals Containing the Keyword 'Psychology'	Nearest Hundredth
2003	27400	27
2004	38800	38.8
2005	30000	30
2006	28900	28.9
2007	35000	35
2008	52400	52.4
2009	37700	37.7
2010	42700	42.7
2011	47900	47.9
2012	59700	59.7
2013	64700	64.7
2014	65400	65.4
2015	54400	54.4
2016	58500	58.5
2017	43000	43
2018	42100	42.1
2019	45400	45
